# Supplementary material for: Multidimensional cfRNA response modeling identifies a 5-gene pair signature for high-robust pulmonary tuberculosis diagnosis
Source: iScience. 2026 Feb 28;29(4):115178. doi: 10.1016/j.isci.2026.115178 (PMC12995876; doi:10.1016/j.isci.2026.115178)
Supplement: Table S1. Baseline characteristics and clinical demographics of participants across the training, testing, and external validation cohorts [file mmc1.xlsx]

## Sheet: Sheet1
Table S1: Baseline characteristics and clinical demographics of participants across the training, testing, and external validation cohorts.
	Train (n = 130)		Test (n = 61)		Validation (n = 60)
	PTB	non-PTB	PTB	non-PTB	PTB	non-PTB
n	73	57	34	27	35	25
Country, Uganda/Vietnam/Philippines	52/13/8	34/13/10	24/7/3	19/3/5	35/0/0	25/0/0
HIV positive, n	7	10	4	6	7	3
Age, median(IQR)	31(27-45)	36(28-52)	29(23-40)	38(26-52)	30(26-36)	34(30-40)
Sex, Female/Male	24/49	30/27	8/26	14/13	11/24	8/17
Xpert Ultra semi-quant, Nagative/Low/Medium/High/NA	0/16/28/24/5	57/0/0/0/0	0/8/8/16/2	27/0/0/0/0	0/8/14/13/0	25/0/0/0/0
