# Supplementary material for: Multidimensional cfRNA response modeling identifies a 5-gene pair signature for high-robust pulmonary tuberculosis diagnosis
Source: iScience. 2026 Feb 28;29(4):115178. doi: 10.1016/j.isci.2026.115178 (PMC12995876; doi:10.1016/j.isci.2026.115178)
Supplement: Table S2. The results of differential expression analysis using limma [file mmc2.xlsx]

## Sheet: Sheet1
Table S2: The results of differential expression analysis using limma.
Sample	Gene	adjust_P_val	logFC
train_df	GBP5	1.95778333537017e-07	1.49480824369652
train_df	ANKRD22	7.20048159059067e-06	1.43371526060645
train_df	MPO	7.20048159059067e-06	1.63381962354841
train_df	GPI	1.44347432194155e-05	0.73298681205133
train_df	IFITM3	1.44347432194155e-05	1.24533510110859
train_df	GBP1	1.44347432194155e-05	1.30888818813124
train_df	FCGR1A	1.47038944173583e-05	1.47225654106224
train_df	PRTN3	2.92426611325342e-05	2.02858100611726
train_df	BATF2	2.92426611325342e-05	1.45226430284896
train_df	MARCO	3.92736489553509e-05	1.57173852287854
train_df	SERPING1	4.41582014559868e-05	1.06593024681419
train_df	MEA1	5.87333245133061e-05	0.603570661889237
train_df	DEFA8P	0.000213723686772433	2.49374160385361
train_df	EIF1	0.000224931262736375	0.478979789488323
train_df	VAMP5	0.000258811082413764	1.12520455752264
train_df	SIMALR	0.000276498115295215	1.52637186555033
train_df	ELANE	0.00034930131028722	1.80700997438044
train_df	CST3	0.000441920647255158	0.71182783658215
train_df	CTSG	0.000497141454497443	1.60699840978176
train_df	GAPDH	0.00050238154384821	0.550723161083273
train_df	C1QC	0.00071545613772868	1.37819471606933
train_df	LAP3	0.00071545613772868	0.98068105804454
train_df	GSTO1	0.00071545613772868	0.553568955686917
train_df	MTHFD2	0.00071545613772868	0.56094354926731
train_df	IFIT3	0.00071545613772868	1.00032691893906
train_df	PGD	0.000722993959488555	0.576584061970363
train_df	PLIN3	0.000743287199712457	0.984839891179006
train_df	CTSD	0.000856390686677734	0.777985134803969
train_df	PFKFB3	0.000856390686677734	0.812521295766957
train_df	FCGR3B	0.00087361346029391	1.15627691464383
train_df	UBE2L6	0.000883581911035725	0.847467294502099
train_df	ETV7	0.00102524937672064	1.23965382778697
train_df	CEBPE	0.00102524937672064	1.51348764085131
train_df	AZU1	0.00102524937672064	1.4445766831577
train_df	RNASE2CP	0.00112337064287574	1.59442655392379
train_df	FTH1P3	0.0011624279749892	0.736401224006809
train_df	HSPA6	0.0011624279749892	0.966317611332055
train_df	MYB	0.0011624279749892	0.971394241698398
train_df	NNMT	0.0012399545199962	1.17921916453471
train_df	AGPAT1	0.00135321112030522	0.901948183809763
train_df	STAT1	0.00136321755276974	0.811811689429175
train_df	GBP2	0.00137953048680414	0.850809251637205
train_df	C1QB	0.00149020601721745	1.27657536551381
train_df	DEFA4	0.001569906014982	2.02231052966019
train_df	PPP6R1	0.001569906014982	0.518866443792623
train_df	CDHR1	0.00159922402619778	0.746375442192533
train_df	ZBTB7B	0.00159922402619778	0.523906661369149
train_df	CEACAM6	0.00226594220446981	1.18951138115869
train_df	BEX1	0.00226594220446981	1.64050594002682
train_df	CD63-AS1	0.00226594220446981	1.14093015005355
train_df	ZNF586	0.00238812313662288	0.564456863599181
train_df	FTH1	0.00238812313662288	0.537422838185847
train_df	WARS1	0.00254358275768519	0.916320351201998
train_df	UBE2J1	0.00258241576964719	0.478074
train_df	ST3GAL4	0.00259344810507893	0.76181703066931
train_df	MYL6	0.00261789590213308	0.398785221617726
train_df	HEMGN	0.00277943989249835	-0.784058
train_df	S100A9	0.00283065942245002	1.27862406768848
train_df	CCNA2	0.00284678075679791	1.05111172578802
train_df	BUB1B	0.00301967853826828	0.807459423882033
train_df	SH3BGRL3	0.00308907266051263	0.569576164418944
train_df	BBLN	0.00328377353370215	0.657660206765984
train_df	AKR7A2	0.00355915889346552	0.883343424371234
train_df	MMP8	0.00390660581551076	1.5128016676686
train_df	SOCS3	0.00406776502510258	1.0135250728048
train_df	CST7	0.00406776502510258	1.08243213064128
train_df	MSRB2	0.00406776502510258	1.01713518614457
train_df	LRP10	0.00410181619901859	0.512431891341072
train_df	ZYX	0.00410181619901859	0.517996155078984
train_df	SMARCD3	0.00410181619901859	0.810963517061013
train_df	OPA1	0.00412534824357003	-0.528609
train_df	CARD16	0.004228230273516	0.662248704044834
train_df	S100A8	0.00436243712517593	1.31519972707281
train_df	H4C15	0.00442645476586948	0.303781633828835
train_df	SMS	0.00447034681510816	0.451217948612395
train_df	DDIAS	0.00451308947120837	0.59566855535096
train_df	LMNB1	0.00467120702574587	0.748217172811794
train_df	MMP24OS	0.00467120702574587	0.494383028370228
train_df	ATF4	0.00479305407104271	0.437318105623377
train_df	HSPB1	0.0049930918589193	0.568114407362128
train_df	NME4	0.0049930918589193	0.745615695171887
train_df	TNFSF10	0.00503429880504039	0.884677720555816
train_df	UNC45A	0.00503429880504039	0.571595163296446
train_df	AQP9	0.00505471686231887	0.946469274208723
train_df	DYSF	0.00505596174735286	0.809827939892271
train_df	UBA7	0.00509988904822947	0.506412233320499
train_df	G6PD	0.0052053296542583	0.486872072352545
train_df	GNS	0.00536446014277136	0.721886504813202
train_df	FOXM1	0.00536446014277136	0.91667873118401
train_df	FCGR1CP	0.00539089888385203	0.943671252446645
train_df	SERF2	0.00544471430501998	0.457965581375743
train_df	GBP4	0.00544471430501998	0.800462169591751
train_df	CLEC4E	0.00544471430501998	1.00931822993146
train_df	SOCS1	0.00544471430501998	1.01560838326588
train_df	FCER1G	0.00546448369783856	0.598398620907835
train_df	BTBD19	0.00548504710643311	0.569670847241404
train_df	SLAMF8	0.00554191249539838	0.533780215584709
train_df	CREB5	0.00554191249539838	0.691663954197305
train_df	FHOD1	0.00554191249539838	0.600945697285104
train_df	ACOT7	0.00554191249539838	0.912448616412259
train_df	CTSW	0.00554191249539838	0.898245669779581
train_df	CASP5	0.00554191249539838	1.09487795594161
train_df	CCR2	0.00554191249539838	0.836007908597127
train_df	CASP4	0.00574437515841576	0.609198491265302
train_df	APOL6	0.00574437515841576	0.685898099856265
train_df	GSEC	0.00589605848808267	0.799182034595058
train_df	CAP1P1	0.00599282869097864	0.806682367971338
train_df	AIM2	0.00599282869097864	0.823617900841872
train_df	ERFE	0.00603982195833129	0.637501104477133
train_df	TBC1D13	0.006316704873889	0.619732489588898
train_df	DENND3-AS1	0.006316704873889	0.775043298248677
train_df	TUBA1B	0.006316704873889	0.505760740763585
train_df	ATP13A2	0.006316704873889	0.636328979376336
train_df	HDDC3	0.006316704873889	0.647115080556482
train_df	SLC2A5	0.006316704873889	0.971685485872445
train_df	PRRG4	0.006316704873889	0.658405784174349
train_df	CDC25A	0.006316704873889	0.731217252805327
train_df	PARK7	0.006316704873889	0.404284108122817
train_df	RRM2	0.00681252167818367	0.865979775325401
train_df	LINC02915	0.00723408441744695	-1.1397
train_df	PIWIL4	0.00723408441744695	0.796900457096969
train_df	SCARF1	0.00723408441744695	0.633457893975345
train_df	FFAR2	0.00723408441744695	0.94989129273923
train_df	PPDPF	0.00723408441744695	0.595618733320467
train_df	LTB4R	0.00731338260432588	0.73731775047433
train_df	CLEC4D	0.00732357755104157	0.995115555178172
train_df	EML2	0.00771810697361059	0.588300860679348
train_df	SLC39A8	0.00792763612523449	0.539161033344338
train_df	GK	0.0081972191086518	0.653684081113962
train_df	FTLP2	0.0081972191086518	0.989897422198184
train_df	RFNG	0.00821427250403639	0.623937586339386
train_df	CD274	0.00821427250403639	0.806863140402832
train_df	GPAA1	0.00821427250403639	0.658173742218772
train_df	VAMP8	0.00830522219565591	0.589177715608456
train_df	DPM3	0.00830522219565591	0.981548205271618
train_df	DUSP3	0.00833069564948821	0.56750072516328
train_df	SAMD9L	0.00837064842360782	0.672007751241561
train_df	ABCA13	0.00837064842360782	0.652602250101996
train_df	H2BC12	0.00837064842360782	0.441564371107999
train_df	ZNF324B	0.00867918309402999	0.568412042359632
train_df	TNFSF13B	0.00876605559996699	0.754243299789164
train_df	PSME2	0.0087980804536117	0.807167361594214
train_df	ENO1	0.00891245963754217	0.450179742809312
train_df	NAGA	0.00891245963754217	0.758432365356685
train_df	PADI2	0.00899344560361222	0.87416409834237
train_df	ALPL	0.00965066327536901	1.03326487521495
train_df	ZC3H6	0.00971781248803866	-0.483006
train_df	IFITM3P1	0.00971781248803866	1.22436022179685
train_df	SAA1	0.00971781248803866	1.34648497981478
train_df	RACGAP1	0.00981189228594018	0.702734690610245
train_df	CFL1	0.00987854710131808	0.406671618933006
train_df	ALDOA	0.00991672682784438	0.495876022128542
train_df	NCF4	0.010369231488244	0.84251427459621
train_df	MS4A3	0.010369231488244	1.29417161635241
train_df	BAZ2B-AS1	0.010369231488244	0.654899442675033
train_df	MCEMP1	0.010369231488244	0.984370956177942
train_df	SLC7A1	0.010369231488244	0.58947734073915
train_df	VSIG4	0.010985364479126	0.894204431788003
train_df	COL17A1	0.0113781601865483	0.955904322588068
train_df	NCF1	0.0113781601865483	0.724007563933933
train_df	NKIRAS2	0.0113781601865483	0.4843757091927
train_df	OAZ1	0.0117230548566301	0.386899906237574
train_df	KIF4A	0.0118113975660804	0.716302285924791
train_df	LRG1	0.0122794218602928	0.803653789750628
train_df	TRAFD1	0.0122794218602928	0.465373756799923
train_df	MFSD14B	0.0122848994901463	0.705649660121971
train_df	PLB1	0.0122848994901463	0.737899751773353
train_df	TYMP	0.0123203739449411	0.699088786621862
train_df	COX8A	0.0123203739449411	1.11441885711376
train_df	SERPINB6	0.0125219575055479	0.399567438406444
train_df	ORAI3	0.0125219575055479	0.774704941828525
train_df	FAM131B-AS2	0.0127275958103107	0.928528615717674
train_df	C3orf52	0.0129951223928526	0.51810599703631
train_df	IRF2BPL	0.0130777892096831	0.674487623969545
train_df	NAPA	0.0130777892096831	0.501581193871037
train_df	IFIT2	0.0130777892096831	0.716663893917028
train_df	CDCA2	0.0130777892096831	0.779684652732746
train_df	NCF1C	0.0130777892096831	0.862368
train_df	RNF208	0.0130777892096831	1.19274160405473
train_df	STAT3	0.0130777892096831	0.392018156790742
train_df	CITED4	0.0131340682168385	1.1813682727691
train_df	EPSTI1	0.0132686724794971	0.580432801831225
train_df	SFTPA2	0.0137715812260941	0.756387306239203
train_df	GADD45G	0.0138291626042561	0.836897534052787
train_df	MSRB1	0.014151424318573	0.892961761575358
train_df	PIP5K1C	0.0145276255483246	0.389114811437921
train_df	IL18	0.0148716731715231	0.863962932216619
train_df	CRP	0.0152274251456534	1.02984212253475
train_df	TM9SF4	0.0153598056781998	0.499706619728181
train_df	RMI2	0.0156220967782584	0.726999472779337
train_df	PGLYRP1	0.0156220967782584	1.62442154398119
train_df	HAUS4	0.0157288471899933	0.857341739096341
train_df	IL27	0.0159161841572603	0.717457757568698
train_df	UQCRH	0.0159161841572603	0.405412854066177
train_df	SMIM27	0.0159161841572603	0.620397759567199
train_df	KCNJ15	0.0164406580444889	0.659265375270501
train_df	DHRS9	0.0164406580444889	0.735421936431988
train_df	MT2A	0.0167722985010164	0.830986819296115
train_df	SPC24	0.0167722985010164	0.844284621805578
train_df	BAD	0.0171069169072576	0.745300338363843
train_df	DNAJB12	0.0171069169072576	0.529631412272232
train_df	RNASEK	0.0171069169072576	0.519043746869909
train_df	GET3	0.0173405202595431	0.693129342838063
train_df	PIGA	0.017699534859081	0.530106037988682
train_df	DEFA3	0.0177866803274801	1.83804602623216
train_df	GNA15	0.0177866803274801	0.821005071116903
train_df	C3AR1	0.0177866803274801	0.819570937081016
train_df	MED9	0.0177866803274801	0.580569728635291
train_df	GADD45B	0.0181049897339955	0.724544849497283
train_df	CDCA7	0.0182299699369021	0.657854653620843
train_df	LRRK2	0.0182375069174856	0.562378406433746
train_df	TNFAIP6	0.0182375069174856	0.849797990916112
train_df	SRGN	0.0186892219923403	0.507767624568457
train_df	ALAS1	0.0187865211998052	0.708657707127225
train_df	LRP3	0.0197557357595006	0.588668648275011
train_df	TMEM164	0.0197557357595006	0.494089351053379
train_df	PYGL	0.0197557357595006	0.536271987772656
train_df	IGLV3-19	0.019797644302137	1.3693811608777
train_df	APOBEC3A	0.019797644302137	0.858265823589935
train_df	IRF1	0.019797644302137	0.609126609631575
train_df	GCA	0.0198485854780213	0.751977331336288
train_df	POC1A	0.0198485854780213	0.766238569171795
train_df	EPB41L3	0.0202905112359062	0.482254388137345
train_df	ASGR1	0.0202905112359062	0.67309585228619
train_df	MROCKI	0.0202905112359062	0.451072433938908
train_df	HMGN1P36	0.0202905112359062	0.965786717550271
train_df	SREBF2	0.0203723876853318	0.482451673993244
train_df	GBP6	0.0203979306514693	0.613532570977755
train_df	FAM174C	0.0206905475084725	0.805258296035569
train_df	FBXW5	0.0210552245363856	0.413886379550153
train_df	PHLPP1	0.0211459214548706	0.480380605996126
train_df	ORAI2	0.0216629595344078	0.396926684606252
train_df	BNIP3L	0.0217428275863184	-0.725321
train_df	PSTPIP2	0.0217703231857268	0.629862705420093
train_df	NQO2	0.0217940432215875	0.675228457335274
train_df	DOK1	0.0217940432215875	0.60911296866028
train_df	LRSAM1	0.0219751685944742	0.509564509791579
train_df	CCR5AS	0.0219751685944742	0.655102884520941
train_df	PRIM1	0.0232139217732372	0.66807240980651
train_df	FTH1P12	0.0234586203811937	0.496904285378181
train_df	RETN	0.024191169556648	1.56472289329435
train_df	PTTG1	0.0250039265983101	0.949597004914408
train_df	GPX4	0.0251825205330407	0.396908584989554
train_df	NFIL3	0.0251825205330407	0.751895813771843
train_df	PRR14	0.0251825205330407	0.475128403883258
train_df	DNAJC4	0.0252951869707902	0.525330373031894
train_df	ANXA3	0.0254903587538821	0.877856871278794
train_df	MLEC	0.0262509646441406	0.56795473078409
train_df	ABHD4	0.0262509646441406	0.59090185092692
train_df	PLEK	0.026468436426709	0.329462792592129
train_df	VDR	0.026468436426709	0.50095503352608
train_df	SNX3	0.0266603792001762	0.338709798107301
train_df	CMTM5	0.0268355913817674	0.862609753690675
train_df	TFE3	0.0272513236593586	0.43196033266824
train_df	KREMEN1	0.0272513236593586	0.645769959085019
train_df	C1QA	0.0272513236593586	0.771107840613467
train_df	LAMTOR1	0.0274880774884636	0.449108757476305
train_df	CYSTM1	0.0274880774884636	0.958502736179605
train_df	CAPZB	0.0275582835240368	0.322957640960804
train_df	IDH1	0.0275582835240368	0.621164795042609
train_df	IGHV3-30	0.0275582835240368	1.03110082172538
train_df	PDCD1LG2	0.0275582835240368	0.673554755834566
train_df	SORT1	0.0275582835240368	0.510876919249569
train_df	RAB32	0.0277176094166712	0.683808584241047
train_df	ANKRD18A	0.0277176094166712	0.481925345344123
train_df	TMEM230P2	0.0277608561658394	0.989063676407358
train_df	DCTN6	0.0277608561658394	0.707521295176577
train_df	NPC2	0.0282999357150944	0.520135538606238
train_df	STMN2	0.0282999357150944	0.516049282246891
train_df	FNDC10	0.0282999357150944	0.770912751603799
train_df	LINC01063	0.0282999357150944	1.24221139269082
train_df	WIPI1	0.028423954307286	0.557612076421987
train_df	ATP6V0D1	0.028423954307286	0.497868195793407
train_df	RIPK2	0.028450054993573	0.659761955577057
train_df	FAM89B	0.028450054993573	0.802907125612848
train_df	GPX1	0.028450054993573	0.50207043946695
train_df	PARP10	0.0284803219101216	0.608172399130904
train_df	ORM1	0.0285463818937728	1.38004298292949
train_df	VPS9D1	0.0289238393829944	0.633400242876039
train_df	RMRP	0.0294471574283029	-1.06208
train_df	KIF11	0.0300470387653645	0.636330351048556
train_df	LINC02577	0.0300470387653645	0.492331651620041
train_df	SECTM1	0.0300470387653645	0.745152862970984
train_df	PSENEN	0.0300470387653645	0.697197248137654
train_df	MAPKAPK2	0.0300664879841909	0.334226933942888
train_df	IFITM2	0.0302343064185164	0.824789535991018
train_df	ATG7	0.0302343064185164	0.526473347737715
train_df	TMEM219	0.0306034090647208	0.409705921642131
train_df	TRMT1	0.0306710545994685	0.529837029009451
train_df	CLEC12A	0.0306931563360423	0.808242937460707
train_df	ACTB	0.0316786634564847	0.37348344584121
train_df	BRK1	0.0317924729848851	0.347999601613534
train_df	TCN1	0.0324096674458891	0.976502942716197
train_df	CPQ	0.0324096674458891	0.529333061696296
train_df	PLD3	0.0325858563069093	0.446697766239566
train_df	ARPC4	0.0328185898856624	0.508627394681093
train_df	TPI1P1	0.0328468080486129	0.798240796124387
train_df	BTBD6	0.0339390807364014	0.63568984703625
train_df	FYB1	0.034166062054852	0.333492362422636
train_df	TIMP1	0.034166062054852	0.751885269459228
train_df	LINC02489	0.0342874122314614	0.856733854317205
train_df	ARL2	0.0344569444645598	0.747853880967665
train_df	TRIM69	0.0344569444645598	0.482546563825937
train_df	CD14	0.0344569444645598	0.83144129435015
train_df	AUP1	0.0344569444645598	0.65908018915566
train_df	MYPOP	0.0344569444645598	0.802069367572839
train_df	C3orf86P	0.0344569444645598	0.832243059638275
train_df	SSR4	0.0345133945058025	0.413499784481827
train_df	HPSE	0.0345949295675777	0.88327520070912
train_df	E2F1	0.0345949295675777	0.889164235858402
train_df	RAB5B	0.0348203471535553	0.396177375014759
train_df	IGF2BP2	0.034957604410786	0.491637376170595
train_df	PSME2P2	0.0353807569554319	0.91140627554907
train_df	ZFAND3	0.0356251437906423	0.463633140917609
train_df	DUT	0.0357100945590617	0.745264630845561
train_df	ATF4P4	0.0359803409418112	0.460732659921779
train_df	RRAGD	0.0364313537223943	0.690178246093102
train_df	LINC01572	0.0364313537223943	0.436872636732452
train_df	SQOR	0.0364313537223943	0.746962438988533
train_df	ATP6V1E1	0.0364313537223943	0.352526154864346
train_df	SERPINB10	0.0364313537223943	0.909075935417627
train_df	CKAP2L	0.0364313537223943	0.638871092434407
train_df	CORO1B	0.0370464704872558	0.460796219914014
train_df	ESCO2	0.0379163033798276	0.423693651119505
train_df	GMPPA	0.0379468769773638	0.567635727174205
train_df	IMPA2	0.0384148141852517	0.647548169504958
train_df	PEAK3	0.0384148141852517	0.805312881403524
train_df	TTK	0.0384148141852517	0.584655742628927
train_df	IGLV3-25	0.0384148141852517	1.20326705268008
train_df	LAMP1	0.0384148141852517	0.542990021670116
train_df	PDIA6	0.0384148141852517	0.451788822701844
train_df	MYOF	0.0384148141852517	0.631762759524004
train_df	KIF23	0.0384148141852517	0.535743829504346
train_df	KCNJ2	0.0384148141852517	0.590361292491505
train_df	CLEC5A	0.0384148141852517	0.715502401488361
train_df	WSB2	0.0384690594178061	0.430419306196907
train_df	LIMK2	0.0386040520506236	0.619794829699397
train_df	CALHM6	0.0386040520506236	0.958092921363992
train_df	S100A12	0.0386040520506236	1.07121512256625
train_df	CEACAM1	0.0386040520506236	0.642025418222037
train_df	LINC01519	0.0386040520506236	0.391235098435808
train_df	MAP3K13	0.0392398679631177	0.471667406758337
train_df	NDUFA2	0.0392398679631177	0.824211156467522
train_df	CAPG	0.0396805920888494	0.702954746616249
train_df	PSAT1	0.0403826741174691	0.82515837745945
train_df	PRADC1	0.0403826741174691	0.834998537657539
train_df	CEBPD	0.0403826741174691	0.660803386416704
train_df	CMC2	0.0403826741174691	0.450973228403167
train_df	LZTS2	0.0403826741174691	0.52318958315721
train_df	FES	0.0403826741174691	0.594378928289919
train_df	NIPSNAP3A	0.0403826741174691	0.505085130600329
train_df	BCL2L15	0.0403826741174691	0.523972821657864
train_df	ADIPOR2	0.0406133702498319	0.400031155993428
train_df	SNX10	0.0406133702498319	0.59843576793254
train_df	SRPK1	0.0406133702498319	0.532310711334405
train_df	TSPAN12	0.0408612043616992	0.648588501815539
train_df	BIRC5	0.0408768227766071	0.822953606568218
train_df	CPVL	0.0408768227766071	0.777410795883339
train_df	MRPL9	0.0408768227766071	0.727158430804349
train_df	TMEM150B	0.0409862287315209	0.779899304285289
train_df	TALDO1	0.0409862287315209	0.363601891766399
train_df	H3C8	0.0411038195837276	1.08390445410167
train_df	KCNMB1	0.0412381330772964	0.559382054790297
train_df	ZNF660	0.0413980418849007	0.386683113679202
train_df	CENPJ	0.0417862071746154	0.526270847265591
train_df	TLR7	0.0417862071746154	0.507360339281196
train_df	TDRD9	0.042523340278931	0.565450822335714
train_df	ROGDI	0.0425853164849259	0.641166942149033
train_df	USP27X-DT	0.0426661387254264	0.495506965594533
train_df	UBE2C	0.0426661387254264	0.777478391422864
train_df	GMPR	0.0428360679596767	0.601730244158245
train_df	GIHCG	0.0431051615579221	0.734105868258443
train_df	CDKN2C	0.043114615881539	0.715186914203845
train_df	HINFP	0.0435240333851791	0.424456857585154
train_df	EDEM2	0.0436231650401551	0.71114609924678
train_df	GYG1	0.0436231650401551	0.642007627585447
train_df	FTH1P23	0.0437177938802699	0.586126593387879
train_df	SUMO3	0.044111685770982	0.34041238789031
train_df	GPR137	0.044111685770982	0.567128321693107
train_df	MTHFD2L	0.044111685770982	0.490648719441246
train_df	CXCR1	0.0442479564729545	0.798417850893626
train_df	CD300LG	0.0442479564729545	0.4692168477056
train_df	DNAJA1P3	0.0442479564729545	0.703507901161881
train_df	UBL5	0.0442479564729545	0.459366924234385
train_df	SLC26A8	0.0448612945610307	0.471967417388212
train_df	P4HB	0.0448612945610307	0.431028883811055
train_df	RN7SL471P	0.045087606442694	1.25427110760698
train_df	MLKL	0.0451081728838428	0.490834015770994
train_df	FTH1P20	0.0451081728838428	0.537506186831138
train_df	DESI1	0.0451751180116622	0.524437091274486
train_df	MICB	0.0451798566533528	0.677058491300108
train_df	ETV6	0.0459136311523147	0.311448129054864
train_df	ATF4P3	0.0459902827504449	0.714331965804863
train_df	HJURP	0.0463558729215579	0.697780465396744
train_df	PNPLA2	0.0463558729215579	0.598554034191782
train_df	MAP3K5-AS2	0.0463558729215579	0.772676340712579
train_df	PDLIM7	0.0469999186316116	0.476915382975674
train_df	CYTH2	0.0470621629947604	0.414934033569827
train_df	GCSHP5	0.0479422712273537	0.872314698362591
train_df	DNAJC27-AS1	0.0486428193840691	0.45686888462895
train_df	H19	0.0497607578775865	-0.813435
