# Supplementary material for: Multidimensional cfRNA response modeling identifies a 5-gene pair signature for high-robust pulmonary tuberculosis diagnosis
Source: iScience. 2026 Feb 28;29(4):115178. doi: 10.1016/j.isci.2026.115178 (PMC12995876; doi:10.1016/j.isci.2026.115178)
Supplement: Table S3. The results of differential expression analysis using the Wilcoxon rank-sum test [file mmc3.xlsx]

## Sheet: Sheet1
Table S3: The results of differential expression analysis using Wilcoxon rank-sum test.
Gene	p_values	FDR	log2foldChange
GBP5	6.24858243954835e-10	1.35200578244508e-05	0.423024976675637
GPI	6.1230176123226e-09	4.85820924702443e-05	0.233607667045571
FCGR1A	6.73597436847682e-09	4.85820924702443e-05	1.46449586644197
ANKRD22	1.21004285934857e-08	6.54542433693125e-05	1.45436996059124
MPO	2.29302790453791e-08	8.97405764229784e-05	0.815043303722096
IFITM3	2.48853102804395e-08	8.97405764229784e-05	0.244399933164803
GBP1	6.47503766141308e-08	0.000199561850657804	0.351503395119713
EIF1	7.37854048741709e-08	0.000199561850657804	0.0830718844004423
MARCO	8.83866194630295e-08	0.000212491253924619	0.663748767230285
SERPING1	1.14580402289631e-07	0.000246226452435204	0.488463590080773
BATF2	1.25178674344283e-07	0.000246226452435204	0.695536538326175
PRTN3	1.64139633011764e-07	0.000295957436622961	0.829533998438596
GAPDH	2.45401247567452e-07	0.000408442061047459	0.089346103593591
MEA1	3.47840621214354e-07	0.000537587680086785	0.156942050598142
CST3	4.03417593932753e-07	0.000581916431994865	0.151904126769498
SIMALR	5.45029370144952e-07	0.000737050030114145	1.53679669508885
DEFA8P	7.20144073857076e-07	0.000916573960355621	1.07759170891208
VAMP5	7.97564066653469e-07	0.000958716317232283	0.266838389207744
FCGR1CP	1.00439907528893e-06	0.00114379909431719	2.32982815706036
GSTO1	1.28459221030567e-06	0.00125152086862888	0.123592843922778
PFKFB3	1.28459221030567e-06	0.00125152086862888	0.306192628026887
ATF4	1.4116336142119e-06	0.00125152086862888	0.0780661733929658
PPP6R1	1.4116336142119e-06	0.00125152086862888	0.12490561197628
PGD	1.44523374656127e-06	0.00125152086862888	0.124301016330841
H4C15	1.4460425066193e-06	0.00125152086862888	1.49575487328524
BBLN	1.51475576334533e-06	0.00126056809428857	0.157170726696432
FTH1P3	1.74314986914607e-06	0.00139457775908169	0.191503850596835
SLAMF8	1.88468256431298e-06	0.00139457775908169	2.4093289713624
MTHFD2	1.91342587431655e-06	0.00139457775908169	0.269326158192283
HDDC3	1.93360136675374e-06	0.00139457775908169	1.03057273007995
FTH1	2.25056317991622e-06	0.00157082050076927	0.065511028436097
ZBTB7B	2.64435085015727e-06	0.00178799435452665	0.146387933372003
DDIAS	3.07302064392727e-06	0.00201487720220165	1.15226511664722
ELANE	3.36193059493299e-06	0.00203381678878197	0.751831398275002
SH3BGRL3	3.39977918132388e-06	0.00203381678878197	0.074273758999921
SMS	3.39977918132388e-06	0.00203381678878197	0.109071861536695
LAP3	3.477895326752e-06	0.00203381678878197	0.266336857182194
C1QC	3.8056015521144e-06	0.00210528205260503	0.571644486022047
NNMT	3.93637766637505e-06	0.00210528205260503	0.894766993962241
IFIT3	3.98398732606513e-06	0.00210528205260503	0.280779362498641
RNASE2CP	3.98930369999567e-06	0.00210528205260503	1.20291160936922
CD63-AS1	4.11841991852659e-06	0.00211872292736835	0.731674566930543
CTSG	4.21061542158519e-06	0.00211872292736835	0.563087141791222
UBE2L6	4.66373841355589e-06	0.00229339336486611	0.171398343024836
PLIN3	4.87751787588192e-06	0.00234521898401016	0.341226763883074
CTSD	5.10005940094319e-06	0.00239891272300452	0.490534949368724
MYL6	5.83028401326027e-06	0.00268403947223218	0.0743702044466493
ETV7	6.05134765320035e-06	0.00272777102442283	0.943223425243115
UBE2J1	7.60016100143751e-06	0.00335601395077762	0.10561141912475
AGPAT1	7.94114265980478e-06	0.00343645007460392	0.309652135650566
STAT1	8.29672054708363e-06	0.00351658655893101	0.246068699420706
CEBPE	8.45137963046692e-06	0.00351658655893101	0.716546154535094
CEACAM6	9.05573202508247e-06	0.00369695988352282	1.00171611305213
ZYX	1.00938654933791e-05	0.00404446236444897	0.0916744162233186
GBP2	1.05409314964368e-05	0.00414670786576136	0.208801498199218
MYB	1.10038255011166e-05	0.00414670786576136	0.531963903860289
IL27	1.10920562381313e-05	0.00414670786576136	1.38678030603388
AZU1	1.11156378524823e-05	0.00414670786576136	0.666891246292454
FCGR3B	1.14924289448094e-05	0.00421460483184476	0.316207730828312
ST3GAL4	1.17424891058212e-05	0.00423453727971089	0.391339340557564
CLEC4D	1.19498794635643e-05	0.00423868101562525	0.920370086819263
TNFAIP6	1.2255142752744e-05	0.00427684715711485	1.24323748518377
IFITM3P1	1.24634066193105e-05	0.00428048776225431	1.08066545097969
CREB5	1.27973914137894e-05	0.00430472349922298	0.329612933695034
SOCS3	1.2931877221865e-05	0.00430472349922298	0.419987721730854
NAPA	1.3941967622216e-05	0.00457064171881649	0.177710312276382
LRP10	1.4863796854002e-05	0.0048001189929857	0.178382571860922
WARS1	1.51837830947233e-05	0.00483134580618423	0.203113518323028
SFTPA2	1.57863949030355e-05	0.00495029313792723	2.05509632322159
DEFA4	1.61319559033273e-05	0.00498638756971847	0.615971491048968
CDHR1	1.66986067821095e-05	0.00507409059009419	1.33649030187735
MMP24OS	1.68847124133097e-05	0.00507409059009419	0.189329832565724
PROKR1	1.73089105039495e-05	0.00508172055061127	2.82538918792376
C1QB	1.76146897118753e-05	0.00508172055061127	0.440544843937695
ZNF586	1.76146897118753e-05	0.00508172055061127	0.3259468633229
BEX1	1.81708944257223e-05	0.00516328387061777	0.752956277719119
CARD16	1.83746756961486e-05	0.00516328387061777	0.141505593476567
USP27X-DT	1.86722590205342e-05	0.00517963677470895	1.76418531508489
CCNA2	1.992687703113e-05	0.00540581134820007	0.722482050546729
MSRB2	1.99872860311506e-05	0.00540581134820007	0.464387285965206
SAA1	2.03133762034317e-05	0.0054261792705389	1.46164837979419
S100A9	2.1288133738803e-05	0.00553795406565951	0.156227570534394
PPDPF	2.1288133738803e-05	0.00553795406565951	0.0849838539352082
CCR5AS	2.14996599119748e-05	0.00553795406565951	0.99464744562096
G6PD	2.21981839481393e-05	0.00565061301277518	0.140013898552085
OPA1	2.31451867097956e-05	0.00582316749813777	-0.153454
ZC3H6	2.36329851248988e-05	0.00587755056491304	-0.134686
MUC1	2.43821749252474e-05	0.00599496725974521	1.56843246442606
LRP3	2.54045827888178e-05	0.0061761680651871	1.06864092606207
ALDOA	2.62223006847647e-05	0.00630413244351392	0.24066094873205
PARK7	2.79030927373998e-05	0.00663449689625406	0.0857824726173394
C3orf52	2.83846311627254e-05	0.00667563330943358	0.965149254180319
EPSTI1	2.90799940669283e-05	0.0067656325981304	0.12896657812639
GSEC	3.07278413351568e-05	0.00704550506871478	0.69583197576224
SERF2	3.09341859559044e-05	0.00704550506871478	0.113841736391705
HEMGN	3.35817414957173e-05	0.00749080557466841	-0.143149
CST7	3.35817414957173e-05	0.00749080557466841	0.22667103324646
SRGN	3.49849001839349e-05	0.00766130364735692	0.0880581008786752
CDC25A	3.50542617316788e-05	0.00766130364735692	0.971248678326492
SMARCD3	3.56580783448229e-05	0.00771533841146934	0.591212821461247
MROCKI	3.63435125757256e-05	0.00778578793664331	2.62214710271949
FCER1G	3.71944591560678e-05	0.00788996581137097	0.0928626519118209
FTH1P12	4.1174174733255e-05	0.00864937493886833	0.112371961841101
ACOT7	4.41862777412705e-05	0.00906094781012139	0.38815646951976
VSIG4	4.43635543427689e-05	0.00906094781012139	0.973307245181296
GPX4	4.4645517170011e-05	0.00906094781012139	0.062462309785776
TYMP	4.55557576789974e-05	0.00906094781012139	0.189901228388721
LMNB1	4.55557576789974e-05	0.00906094781012139	0.206396612159896
CD274	4.58650264880373e-05	0.00906094781012139	0.697413092798133
HSPA6	4.64791382860726e-05	0.00906094781012139	0.408314157578256
S100A8	4.64835793743807e-05	0.00906094781012139	0.171726130241192
WIPI1	4.74293010147264e-05	0.00916274808978246	0.188406138311715
HSPB1	4.83932467125165e-05	0.00926623609839575	0.107693788016201
BTBD19	4.94110906698394e-05	0.00937813832301154	0.735306818057579
SLC39A8	5.03771339907329e-05	0.00947834824484772	0.371644103772149
GBP6	5.18643762077071e-05	0.00967003291069513	1.42194336622178
MMP8	5.22897744858959e-05	0.00967003291069513	0.792860862546535
BUB1B	5.34729035966638e-05	0.00980502724678826	0.530220507394838
CRP	5.47867843196481e-05	0.00996152649011955	1.20181078489943
PSENEN	5.59032556178765e-05	0.0100798228483666	1.27604596689523
TNFSF10	6.02977432483283e-05	0.0107823328154056	0.277348751195149
RMI2	6.14617307638555e-05	0.0108198583769834	0.828222218831179
H2BC12	6.15077219748095e-05	0.0108198583769834	0.0557290302959418
VAMP8	6.27406640867134e-05	0.0109031701355622	0.110747930758491
LRG1	6.35430852036337e-05	0.0109031701355622	0.749912634358902
RMRP	6.39969777333456e-05	0.0109031701355622	-0.131836
DYSF	6.39969777333456e-05	0.0109031701355622	0.248528360177183
CAP1P1	6.57298186904599e-05	0.0111109069297303	0.627038909612832
SSR4	6.65813858175886e-05	0.0111676081002726	0.148446938846129
SCARF1	6.71888109331481e-05	0.0111828023243117	0.405435626586847
AKR7A2	6.79041098743116e-05	0.0112155818729044	0.301665025119858
ENO1	6.9264347178497e-05	0.0112193465963282	0.0898245016954886
NME4	6.9264347178497e-05	0.0112193465963282	0.213360259129365
C1QA	6.94824811160505e-05	0.0112193465963282	0.865819661998219
SOCS1	7.00594972060479e-05	0.0112287210447945	0.679003975693616
AQP9	7.06422681273467e-05	0.0112388732019956	0.403546139279583
PRRG4	7.13271073700047e-05	0.0112649972420788	0.629788901628362
OAZ1	7.20493747712013e-05	0.0112966110284383	0.0635308254935542
BCL2L15	7.45400537704507e-05	0.011599151556833	1.13967883809809
PKN2-AS1	7.50511262169721e-05	0.011599151556833	1.12665938901644
SLC2A5	7.56436575526478e-05	0.0116078143153662	0.844701985062566
BAZ2B-AS1	7.69610651418629e-05	0.0117268068061584	0.703292844775521
PIWIL4	7.95797939785915e-05	0.0120410349812223	0.804968347823246
SAMD9L	8.42845150415379e-05	0.0126643336941233	0.217116767802453
ANKRD18A	8.55079306094531e-05	0.0126800373886047	1.07773837504505
GADD45G	8.55610971362152e-05	0.0126800373886047	0.957178888660088
TMEM150B	8.72515096011725e-05	0.0128121339835662	0.928306846484946
TUBA1B	8.76367254965009e-05	0.0128121339835662	0.14086593378459
LINC03016	8.94667703207912e-05	0.0129803441434484	1.33526691446926
ZNF324B	8.99871341460118e-05	0.0129803441434484	0.994135351894691
C3AR1	9.09297980314068e-05	0.0130294572185798	0.753434541794825
ALPL	9.2893866510382e-05	0.0132233196689812	0.450845999026288
GBP4	9.4722605333308e-05	0.0133097578465879	0.264991091832392
ASGR1	9.50447572682188e-05	0.0133097578465879	0.600289236418515
ATP13A2	9.62269037348946e-05	0.0133097578465879	0.611584457244233
KIF4A	9.63222315273589e-05	0.0133097578465879	0.546527043169782
CFL1	9.65767889224153e-05	0.0133097578465879	0.0833216767232915
STAT3	0.000100388444506814	0.0136610363131694	0.105083733949293
RRM2	0.000100388444506814	0.0136610363131694	0.508309768525774
PADI2	0.000102347105200548	0.0138405269701515	0.376245725758254
SMIM27	0.000104339522740288	0.014022324556097	0.335810956678195
CITED4	0.000108242425314063	0.0144570454106197	0.748715562517951
LTB4R	0.00011034749473826	0.0146044383581961	0.569190404312077
ORAI3	0.000110695932464952	0.0146044383581961	0.777641558370822
PSME2	0.000114877676502553	0.0148254283503867	0.19692808925993
CLEC4E	0.000114877676502553	0.0148254283503867	0.354434599664247
TBC1D13	0.000114877676502553	0.0148254283503867	0.247352236610996
ABCA13	0.000115775298518586	0.0148254283503867	0.905519070271302
MCEMP1	0.000115796893802993	0.0148254283503867	0.670960524459412
RNASEK	0.000117804594706605	0.0149696104718246	1.13260512908415
MCPH1-DT	0.000118306761135186	0.0149696104718246	0.883990959865464
CASP5	0.000121454195851293	0.0152785141606653	0.48370603694434
DENND3-AS1	0.000122869744021672	0.0153177214694594	0.680064637169672
LAMTOR1	0.000124020620637493	0.0153177214694594	0.0896254732377224
GPAA1	0.000125191180883459	0.0153177214694594	0.606932230822746
BRK1	0.000126411256512868	0.0153177214694594	0.0652510211554981
NCF4	0.000126411256512868	0.0153177214694594	0.225523562668298
GNA15	0.000127595662250772	0.0153177214694594	0.305519980282955
HMGN1P36	0.000128090846989907	0.0153177214694594	1.15301619891936
CASP4	0.000128845279264298	0.0153177214694594	0.167051156221601
UBA7	0.000128845279264298	0.0153177214694594	0.185483839345168
LZTS2	0.000128845279264298	0.0153177214694594	0.287557342732491
PLB1	0.000131226048425102	0.015442635197869	0.628244485466255
UNC45A	0.000131323421750145	0.015442635197869	0.232959123355553
RFNG	0.000139985266756043	0.0163582949326845	0.827781313987011
FAM89B	0.000141493714233939	0.0163582949326845	0.557190250013598
GK	0.000141680347266736	0.0163582949326845	0.332183779296776
DPM3	0.000143038269679909	0.0163582949326845	0.292268682706879
AIM2	0.000144399357139985	0.0163582949326845	0.449542027511543
APOBEC3A	0.00014440238166764	0.0163582949326845	0.27292651892566
DUSP3	0.00014440238166764	0.0163582949326845	0.183217973635719
DHRS9	0.000145519673122409	0.0163990060799457	0.61559447812842
MT2A	0.000152828624639967	0.0171334349810102	0.153208930691006
TNFSF13B	0.000155735512429053	0.0173693261980794	0.249986726313144
KCNQ5-DT	0.000159079449813678	0.0176512925929157	1.71653
FFAR2	0.000166052780047481	0.0183310408259558	0.498775703460791
SEC14L6	0.000169416365010702	0.0186022014559821	1.25488994686104
CTSW	0.000171088325079283	0.0186022014559821	0.245493735791244
APOL6	0.000171088325079283	0.0186022014559821	0.22440726723915
PIP5K1C	0.000174324288277424	0.0188592731272931	0.134092596791823
CDCA7	0.000177981212870474	0.0191591020043704	0.693523912806769
RAB32	0.000180969649380515	0.019288868490868	0.144677321142611
UQCRH	0.000180969649380515	0.019288868490868	0.0843108542795325
TPBGL-AS1	0.00018434451157081	0.0194607354527859	1.56049082722729
NCF1	0.00018438095705602	0.0194607354527859	0.209206445625236
NPC2	0.000187852646553518	0.019730911230478	0.137832611158385
DNAJB12	0.000191385708880999	0.0199876389392144	0.247417765532014
PDCD1LG2	0.000192144423873762	0.0199876389392144	0.865599388013128
ORM1	0.000194334515241909	0.0201187363937281	0.742770108258161
CMC2	0.000198560064567137	0.020458305319234	0.484739139641856
FNDC10	0.000201691629210612	0.0206534621989169	0.831348362241755
EPB41L3	0.000202363265987447	0.0206534621989169	0.184664247792837
MARK2P4	0.000203759294458959	0.0206983091746877	1.61056832633843
FTLP2	0.000205427739471441	0.0207465648406401	0.673624234133362
IRF1	0.000206152028503842	0.0207465648406401	0.239436944983006
CEACAM1	0.000208104784096227	0.02084612598838	0.739575015669503
HAUS4	0.000210042330727186	0.0209432530412172	0.661269632925912
RACGAP1	0.000213913243474954	0.0211361180044055	0.377181182606902
SERPINB6	0.000213930297313159	0.0211361180044055	0.156428053923372
FOXM1	0.000217207941649308	0.0212395404973114	0.706996450606654
QRICH1	0.000217300923849471	0.0212395404973114	0.874945174447636
GADD45B	0.000217921985044282	0.0212395404973114	0.19653409847447
IL18	0.000221829459886329	0.0215234261146211	0.476842651958317
GPX1	0.000230320690346921	0.0222475391831979	0.0957438729008351
HCAR2	0.000234086233900577	0.0223612802576835	1.20083405515253
EML2	0.000234580154636861	0.0223612802576835	0.445731101996426
SORT1	0.000234598632827756	0.0223612802576835	0.227086568079172
ZNF385B	0.000237150377196475	0.0224790604117305	1.06524472731095
SLC7A1	0.00023894635716892	0.0224790604117305	0.39561722070652
TMEM164	0.000238951051194621	0.0224790604117305	0.169894456613696
CDCA2	0.000242331497621679	0.0225042502149673	0.610439190065537
NAGA	0.000243283767706234	0.0225042502149673	0.386344864755013
KCNJ15	0.000243374375046167	0.0225042502149673	0.496393423697565
PNPLA2	0.000243379144534933	0.0225042502149673	0.246307442718979
LINC02915	0.000245603834373437	0.0225559582901494	-0.787901
DNAAF10	0.000246023300664383	0.0225559582901494	1.24806433404117
LINC00987	0.000253306737727349	0.0231257294692264	0.816870542638527
BNIP3L	0.000257129728923083	0.0233761174147426	-0.121404
COL17A1	0.000261695022427345	0.0236084718137278	0.71605705793982
GNS	0.000261867783671242	0.0236084718137278	0.369087776696357
MSRB1	0.000266697940567982	0.0239441632368026	0.239768708906388
PSME2P2	0.000269619612706286	0.0241064444633302	0.993703912854993
SZRD1	0.000271606259613271	0.0241841343179108	0.121792086705822
IFITM3P2	0.000276015702865159	0.024476031815137	0.934573037503274
SLC31A2	0.000281671101168501	0.0245401221148322	0.945578217512157
SNX3	0.000281677955687394	0.0245401221148322	0.0546320341281648
LRRK2	0.000281677955687394	0.0245401221148322	0.241831250118711
FHOD1	0.000281677955687394	0.0245401221148322	0.319597835806095
EPHA6	0.0002833990124192	0.0245401221148322	1.63751667388163
GMPPA	0.00028405906321105	0.0245401221148322	0.524899573978992
GALNT14	0.000285516622719439	0.0245401221148322	0.74946802928649
CAPZB	0.000286844042763782	0.0245401221148322	0.0889146987167058
CCR2	0.000286946013544047	0.0245401221148322	0.662195393789674
TCN1	0.000301519606125081	0.0256849595186157	0.980741734879238
ABHD4	0.00030840332875201	0.0260665997035895	0.217747717992475
TMEM219	0.000308409184458054	0.0260665997035895	0.105337194043663
OPLAH	0.000310085921941636	0.0261063388834677	0.664867591723238
POC1A	0.000312644128652984	0.0262196938436613	0.860822026558725
PIGA	0.000316382062704054	0.0264307285356279	0.720576651734549
MED9	0.000325446618245544	0.0269898218106682	0.4646627825201
TRAFD1	0.000325569325349373	0.0269898218106682	0.131668326181939
LINC00920	0.000331327253539596	0.0271864006364424	0.7855230925918
IGLV3-25	0.000331513494828646	0.0271864006364424	0.889301958271008
IGLV3-19	0.000331710023017091	0.0271864006364424	0.836830880279293
VPS9D1	0.000333159688865076	0.0272021742942402	0.6179926721493
LINC02455	0.000345133905264567	0.0280739184519152	1.28321690154947
H19	0.000349841935462199	0.0283502994666502	-0.216598
PSAT1	0.000351751722559501	0.0283987015709699	0.774129048895795
ESCO2	0.000359090182621525	0.0288833988155462	1.04981306363142
LINC02035	0.000363448243205762	0.0291256653268262	0.922804333594961
CENPJ	0.00036876332076282	0.0294425533997976	0.355178004757062
ZNF660	0.000371320591802254	0.029514279780063	0.876950730661691
UBE2C	0.000372389812818654	0.029514279780063	0.263971948159257
TMEM230P2	0.000377332227269345	0.0297909909928075	1.13195032581925
DNAJC27-AS1	0.000380162928086119	0.0297909909928075	1.29719520124693
CORO1B	0.000382564013169346	0.0297909909928075	0.153084945796251
WSB2	0.000382564013169346	0.0297909909928075	0.142493244573203
RNF208	0.000382765424781646	0.0297909909928075	0.512443950810119
LINC01003	0.000388209100274441	0.0301063810130397	0.455301692975295
OXSM	0.000399836492842531	0.0306370753097795	0.718508050247996
MFSD14B	0.000402331026988115	0.0306370753097795	0.493936498970767
PLEK	0.000403547925465044	0.0306370753097795	0.0592774625224935
PYGL	0.000403547925465044	0.0306370753097795	0.142209475055259
BANK1	0.000403547925465044	0.0306370753097795	-0.130271
MYOF	0.000403547925465044	0.0306370753097795	0.23982596580059
TNFRSF14-AS1	0.000405219454773363	0.0306564102899694	0.912197256914156
MS4A3	0.000410770717772032	0.0309681046008134	0.440241246830819
NPNT	0.000416793686701154	0.0311967756379746	1.1540035621733
FBXW5	0.000418129358737933	0.0311967756379746	0.107051569034276
HK3	0.000418129358737933	0.0311967756379746	0.165443484894732
C3orf86P	0.00042028268930152	0.0312496788605395	0.835298083956697
RAB5B	0.000425603214323123	0.0315369066722925	0.118928687948989
PLA2G2A	0.000428657223424892	0.0315595433153542	1.04612294362851
PRIM1	0.000431908330894758	0.0315595433153542	0.506461821130339
ACTBP11	0.000432762406669082	0.0315595433153542	0.384842665980817
LRSAM1	0.00043317027633423	0.0315595433153542	0.48142818974269
PSTPIP2	0.000433201662183306	0.0315595433153542	0.15472803710367
E2F1	0.000436384421119586	0.0316847306032365	0.40350756631806
PHLDA2	0.000443315553395284	0.0320803298622534	1.66483218764756
MAPKAPK2	0.000448779988624305	0.0323675087128803	0.0775830012153159
ARL2	0.000455779150154255	0.0325098601003014	0.449865624033699
IFIT2	0.00045676375978609	0.0325098601003014	0.19483390444257
SREBF2	0.00045676375978609	0.0325098601003014	0.211707812303764
IDH1	0.00045676375978609	0.0325098601003014	0.318933372531195
ATP6V1E1	0.000464879908999561	0.0328712633693578	0.0828662080593959
PARP10	0.000464879908999561	0.0328712633693578	0.271934596110806
GCA	0.00047313044957635	0.0333456792751905	0.226128975490942
TDRD9	0.000476723288455711	0.0334898110140137	0.658676402108802
TEX13C	0.000487132549355475	0.034110313820079	1.96300999091905
TALDO1	0.0004900428952403	0.0342034133042399	0.0638338027073218
TFE3	0.000498708965078501	0.0346963533035483	0.138587578065432
IGHV3-30	0.000504747581160555	0.0350039211973427	1.21240070386733
MLKL	0.000516471422645147	0.0357025309002334	0.185111411875955
MLEC	0.000520994074499125	0.0359004738533043	0.287949543591937
TSPAN12	0.000525154815889239	0.0359867231803256	0.782605531405627
IGF2BP2	0.000525572146091552	0.0359867231803256	0.135032690498589
CENPM	0.000530666326826655	0.0362209063518875	0.953892346744663
ZNF90	0.000534641951802298	0.0363775091545482	0.767063789304844
RASA4	0.00053643524153437	0.0363851075895898	1.23420862881498
DNAJA1P3	0.00055339935038603	0.0374184429509454	0.864434190717461
LINC02577	0.000561550063816776	0.0378512733046841	1.40410730435458
ZNF117	0.000568058826686104	0.0381653829206685	-0.372048
BAD	0.000569737888033273	0.0381653829206685	0.513408945000583
GIHCG	0.000571716170397619	0.0381796999348558	0.55098101836359
ANXA3	0.000583390636250174	0.0388394559893693	0.301311188365803
TMEM52B	0.000589767690353391	0.0389173902228715	1.15682541639498
VNN1	0.000589853510269419	0.0389173902228715	0.358238142491741
ACTBP8	0.000589957202620597	0.0389173902228715	1.04017743006484
ETV6	0.000603943705647859	0.0397189360459049	0.102736847831504
LINC01063	0.000611389112817131	0.0399258593341655	0.749255885411548
PLD3	0.00061436531417672	0.0399258593341655	0.458158957266561
ARHGDIB	0.000614471098501508	0.0399258593341655	0.0370311545243069
SECTM1	0.000614471098501508	0.0399258593341655	0.231039373043345
PTN	0.000619028166329365	0.0401015342361331	1.45785259574469
PRR14	0.000625169040484071	0.0401747345927597	0.164120270928821
CARS2	0.000625169040484071	0.0401747345927597	0.330854573992191
CLN6	0.00062705986614053	0.0401747345927597	0.753203451186561
SFTPA1	0.000627585168570171	0.0401747345927597	1.22463934940048
CNKSR1	0.000635240931094626	0.0403577673769434	1.14803527579918
STK40	0.00063604005525432	0.0403577673769434	0.0717367688741939
ATP6V0D1	0.00063604005525432	0.0403577673769434	0.216317738470585
CEACAM4	0.00064001487922469	0.0404912337479082	0.715471525727732
ZFAND3	0.000647086699617301	0.0407006247663359	0.112299526771437
NCF1C	0.000647086699617301	0.0407006247663359	0.234502846341444
ACHE	0.000649847091015954	0.0407557724878614	0.910319830905368
ATF4P4	0.00065533456301805	0.0409811385549756	1.26542897153055
NFE2	0.00066971727226988	0.041520551920067	0.0668982574509308
HDGF	0.00066971727226988	0.041520551920067	0.0712718229130783
GET3	0.00066971727226988	0.041520551920067	0.194560992858959
CYTH2	0.000675477306668795	0.0417580070982649	0.302482865282663
C2	0.000679316352129798	0.0418756920542235	0.820722622004144
SPC24	0.000703620380797242	0.0427003255150581	0.513036991112228
NECTIN1	0.000704047924561086	0.0427003255150581	0.650620960095457
IFITM2	0.000705046220057877	0.0427003255150581	0.149896159509125
CYSTM1	0.000705046220057877	0.0427003255150581	0.382791184069869
PGLYRP1	0.000705664966447567	0.0427003255150581	0.579530258117578
CDK13-DT	0.000706292667237715	0.0427003255150581	0.956093190849833
MYH14	0.000707314869219647	0.0427003255150581	0.714550086468438
STMN2	0.000708481622216845	0.0427003255150581	2.35888584594483
PTTG1	0.00071715398308942	0.0428676928540108	0.4479861818189
ACTB	0.000717202237516842	0.0428676928540108	0.0415427530926579
H2BC11	0.000717202237516842	0.0428676928540108	0.0738338735244097
DCTN6	0.000726863394931912	0.04321139991414	0.439311029895778
C11orf96	0.000726946876588573	0.04321139991414	1.05782123520767
HAS2	0.00073345251152195	0.0433693341467019	1.2941564992231
ORC6	0.000735057437061384	0.0433693341467019	0.663910540876624
MMP9	0.000735617027861516	0.0433693341467019	0.668546661244154
FTH1P23	0.000742100567046985	0.0435144443609637	0.18457339455171
JAK2	0.000742100567046985	0.0435144443609637	0.11286143904063
SLC34A2	0.000746607075643104	0.043660371069432	1.06882176545507
PSME2P1	0.000753473491594766	0.0437726747420016	0.803714409265292
KIF23	0.000754143304364851	0.0437726747420016	0.433315051533665
PHLPP1	0.000754596648276868	0.0437726747420016	0.400131471477737
LINC02381	0.000760608886397075	0.0440034611630308	1.20927170059275
CKAP2L	0.000765692803200493	0.0441794538209309	0.52468111377647
LINC02938	0.000770445316733132	0.0443354396759435	1.69179836887049
SHB	0.000777075094777795	0.0443866676793869	1.34209665036352
RN7SL471P	0.000780498234667373	0.0443866676793869	0.782742831025737
IKBKB-DT	0.000781870938429002	0.0443866676793869	1.54501907155338
NINJ2	0.000789445210226176	0.0443866676793869	0.69390375548425
EPB41L1-AS1	0.000790039342214062	0.0443866676793869	1.36744320392671
P2RY6	0.000791432867595255	0.0443866676793869	0.670924590693216
LINC02967	0.000791961361654186	0.0443866676793869	1.2298849598489
ALOX12-AS1	0.000793631796410198	0.0443866676793869	0.938636759636991
ALAS1	0.00079432308262939	0.0443866676793869	0.214781365635825
CAPG	0.00079432308262939	0.0443866676793869	0.220143656248679
RRAGD	0.00079432308262939	0.0443866676793869	0.310314441829621
BHLHA15	0.000795952630198369	0.0443866676793869	0.915738282849781
KREMEN1	0.000798901578674954	0.044436589865784	0.722796770900954
H3-3A	0.000807901340855821	0.044821952082301	0.0775195568304512
SELENON	0.000814757506177144	0.045010148192843	0.222021589026967
LINC02489	0.000818971132397831	0.045010148192843	1.44688770952701
TP73	0.000821066758694395	0.045010148192843	0.606019202420508
SQOR	0.000821681178752685	0.045010148192843	0.405291130729793
FYB1	0.00082169471443236	0.045010148192843	0.0644287178261915
CD300LG	0.000827848256158136	0.0452327088850848	1.2864741323391
PRRT4	0.000831428814528814	0.0453139175313853	1.78544284125611
IMPA2	0.000835706302889002	0.0454326062201239	0.245117898445759
IGFLR1	0.000842471865162339	0.0455905380881347	1.15507388368756
ATF4P3	0.000842825494997175	0.0455905380881347	0.560402814975237
B3GNT5	0.000848392939172887	0.0457071096318696	0.718007255813281
MIR3945HG	0.000850965845439396	0.0457071096318696	0.84744301464821
ERFE	0.000852988525346266	0.0457071096318696	1.52364818915559
DMRT1	0.000853430341141347	0.0457071096318696	1.79486158867101
HOXA1	0.000861157098241334	0.0458405681982498	0.836270251559982
LIN7A	0.00086390236015787	0.0458405681982498	0.508258925699493
CMTM5	0.000864382592519178	0.0458405681982498	0.261102509406901
NQO2	0.000864396719734063	0.0458405681982498	0.2309843683163
RHO	0.00086880155916336	0.0459615142680137	1.30966784555619
RETN	0.000874584802903035	0.0461546131229585	0.729112199091091
PDLIM7	0.000893998182122385	0.0468364132362761	0.147911263145789
NKIRAS2	0.000893998182122385	0.0468364132362761	0.181489892221275
GRB10	0.000893998182122385	0.0468364132362761	0.14378601972566
CLEC5A	0.000904795272714121	0.0470604092484592	0.710561903606983
KCNJ2	0.000905909498273474	0.0470604092484592	0.588389512789841
FAM131B-AS2	0.000908323458521236	0.0470604092484592	0.315489005206886
FES	0.000909148729761794	0.0470604092484592	0.202170423478891
ARPC4	0.000909148729761794	0.0470604092484592	0.187277688331769
DOK1	0.000924387424629259	0.0477350136198169	0.255725760149508
IFI27L2	0.00094016616784719	0.0484342270802611	0.124129995404405
KIF11	0.000956039868146619	0.0491349991142242	0.334168189589957
TLR7	0.000967646988212393	0.0496136916681316	0.690165578878975
UBL5	0.000972161500131796	0.049727324771517	0.114589077765174
ZGRF1	0.000988218260030118	0.0498576284769954	0.346792125478605
CLEC12A	0.000988471307222744	0.0498576284769954	0.30299896477174
S100A12	0.000988534575802147	0.0498576284769954	0.20864656835716
RNU1-27P	0.000988534575802147	0.0498576284769954	-0.116695
PLEKHO1	0.000988534575802147	0.0498576284769954	0.0668730917080896
DNAJC4	0.000988534575802147	0.0498576284769954	0.17623157731525
