# Supplementary material for: Multidimensional cfRNA response modeling identifies a 5-gene pair signature for high-robust pulmonary tuberculosis diagnosis
Source: iScience. 2026 Feb 28;29(4):115178. doi: 10.1016/j.isci.2026.115178 (PMC12995876; doi:10.1016/j.isci.2026.115178)
Supplement: Table S4. The intersection of differentially expressed genes between the two methods [file mmc4.xlsx]

## Sheet: Sheet1
Table S4: The intersection of differentially expressed genes between the two methods.
SYMBOL	ENTREZID	NCBI_url	FullName	HGNC_ID	Also_known_as	GeneType	Summary
HEMGN	55363	https://www.ncbi.nlm.nih.gov/gene/55363	hemogen	17509	NDR; EDAG; CT155; EDAG-1	protein coding	Predicted to be involved in regulation of osteoblast differentiation. Located in nucleoplasm. [provided by Alliance of Genome Resources, Nov 2024]
OPA1	4976	https://www.ncbi.nlm.nih.gov/gene/4976	OPA1 mitochondrial dynamin like GTPase	8140	NPG; NTG; MGM1; BERHS; largeG; MTDPS14	protein coding	The protein encoded by this gene is a nuclear-encoded mitochondrial protein with similarity to dynamin-related GTPases. The encoded protein localizes to the inner mitochondrial membrane and helps regulate mitochondrial stability and energy output. This protein also sequesters cytochrome c. Mutations in this gene have been associated with optic atrophy type 1, which is a dominantly inherited optic…
LINC02915	400360	https://www.ncbi.nlm.nih.gov/gene/400360	long intergenic non-protein coding RNA 2915	33797	C15orf54	ncRNA	NA
ZC3H6	376940	https://www.ncbi.nlm.nih.gov/gene/376940	zinc finger CCCH-type containing 6	24762	ZC3HDC6	protein coding	Predicted to enable RNA binding activity and metal ion binding activity. Predicted to be involved in negative regulation of DNA-templated transcription. Predicted to be located in chromatin. Predicted to be active in nucleus. [provided by Alliance of Genome Resources, Nov 2024]
BNIP3L	665	https://www.ncbi.nlm.nih.gov/gene/665	BCL2 interacting protein 3 like	1085	NIX; NIP3L; BNIP3a	protein coding	This gene encodes a protein that belongs to the pro-apoptotic subfamily within the Bcl-2 family of proteins. The encoded protein binds to Bcl-2 and possesses the BH3 domain. The protein directly targets mitochondria and causes apoptotic changes, including loss of membrane potential and the release of cytochrome c. [provided by RefSeq, Feb 2015]
RMRP	6023	https://www.ncbi.nlm.nih.gov/gene/6023	RNA component of mitochondrial RNA processing endoribonuclease	10031	CHH; NME1; RRP2; RMRPR	ncRNA	This gene encodes the RNA component of mitochondrial RNA processing endoribonuclease, which cleaves mitochondrial RNA at a priming site of mitochondrial DNA replication. This RNA also interacts with the telomerase reverse transcriptase catalytic subunit to form a distinct ribonucleoprotein complex that has RNA-dependent RNA polymerase activity and produces double-stranded RNAs that can be process…
H19	283120	https://www.ncbi.nlm.nih.gov/gene/283120	H19 imprinted maternally expressed transcript	4713	ASM; BWS; WT2; ASM1; D11S813E; MIR675HG; LINC00008; NCRNA00008	ncRNA	This gene is located in an imprinted region of chromosome 11 near the insulin-like growth factor 2 (IGF2) gene. This gene is only expressed from the maternally-inherited chromosome, whereas IGF2 is only expressed from the paternally-inherited chromosome. The product of this gene is a long non-coding RNA which functions as a tumor suppressor. Mutations in this gene have been associated with Beckwi…
GBP5	115362	https://www.ncbi.nlm.nih.gov/gene/115362	guanylate binding protein 5	19895	GBP-5	protein coding	This gene belongs to the TRAFAC class dynamin-like GTPase superfamily. The encoded protein acts as an activator of NLRP3 inflammasome assembly and has a role in innate immunity and inflammation. Alternative splicing results in multiple transcript variants. [provided by RefSeq, Jan 2017]
ANKRD22	118932	https://www.ncbi.nlm.nih.gov/gene/118932	ankyrin repeat domain 22	28321	NA	protein coding	NA
MPO	4353	https://www.ncbi.nlm.nih.gov/gene/4353	myeloperoxidase	7218	NA	protein coding	Myeloperoxidase (MPO) is a heme protein synthesized during myeloid differentiation that constitutes the major component of neutrophil azurophilic granules. Produced as a single chain precursor, myeloperoxidase is subsequently cleaved into a light and heavy chain. The mature myeloperoxidase is a tetramer composed of 2 light chains and 2 heavy chains. This enzyme produces hypohalous acids central t…
GPI	2821	https://www.ncbi.nlm.nih.gov/gene/2821	glucose-6-phosphate isomerase	4458	AMF; NLK; PGI; PHI; GNPI; SA36; SA-36; CNSHA4	protein coding	This gene encodes a member of the glucose phosphate isomerase protein family. The encoded protein has been identified as a moonlighting protein based on its ability to perform mechanistically distinct functions. In the cytoplasm, the gene product functions as a glycolytic enzyme (glucose-6-phosphate isomerase) that interconverts glucose-6-phosphate and fructose-6-phosphate. Extracellularly, the e…
IFITM3	10410	https://www.ncbi.nlm.nih.gov/gene/10410	interferon induced transmembrane protein 3	5414	1-8U; IP15; DSPA2b	protein coding	Interferon-induced transmembrane (IFITM) proteins are a family of interferon induced antiviral proteins. The family contains five members, including IFITM1, IFITM2 and IFITM3 and belong to the CD225 superfamily. The protein encoded by this gene restricts cellular entry by diverse viral pathogens, such as influenza A virus, Ebola virus and Sars-CoV-2. [provided by RefSeq, Nov 2021]
GBP1	2633	https://www.ncbi.nlm.nih.gov/gene/2633	guanylate binding protein 1	4182	hGBP1	protein coding	Guanylate binding protein expression is induced by interferon. Guanylate binding proteins are characterized by their ability to specifically bind guanine nucleotides (GMP, GDP, and GTP) and are distinguished from the GTP-binding proteins by the presence of 2 binding motifs rather than 3. [provided by RefSeq, Jul 2008]
FCGR1A	2209	https://www.ncbi.nlm.nih.gov/gene/2209	Fc gamma receptor Ia	3613	CD64; FCG1; FCRI; CD64A; FCGR1; IGFR1; FcgammaRI	protein coding	This gene encodes a protein that plays an important role in the immune response. This protein is a high-affinity Fc-gamma receptor. The gene is one of three related gene family members located on chromosome 1. [provided by RefSeq, Jul 2008]
PRTN3	5657	https://www.ncbi.nlm.nih.gov/gene/5657	proteinase 3	9495	MBN; MBT; NP4; P29; PR3; ACPA; AGP7; NP-4; PR-3; CANCA; C-ANCA	protein coding	Enables enzyme binding activity; serine-type endopeptidase activity; and signaling receptor binding activity. Involved in several processes, including mature conventional dendritic cell differentiation; neutrophil extravasation; and positive regulation of GTPase activity. Located in azurophil granule lumen; cytosol; and plasma membrane raft. [provided by Alliance of Genome Resources, Nov 2024]
BATF2	116071	https://www.ncbi.nlm.nih.gov/gene/116071	basic leucine zipper ATF-like transcription factor 2	25163	SARI	protein coding	Predicted to enable DNA-binding transcription factor activity, RNA polymerase II-specific and RNA polymerase II cis-regulatory region sequence-specific DNA binding activity. Predicted to be involved in defense response to protozoan; myeloid dendritic cell differentiation; and regulation of transcription by RNA polymerase II. Part of RNA polymerase II transcription regulator complex. [provided by …
MARCO	8685	https://www.ncbi.nlm.nih.gov/gene/8685	macrophage receptor with collagenous structure	6895	SR-A6; SCARA2	protein coding	The protein encoded by this gene is a member of the class A scavenger receptor family and is part of the innate antimicrobial immune system. The protein may bind both Gram-negative and Gram-positive bacteria via an extracellular, C-terminal, scavenger receptor cysteine-rich (SRCR) domain. In addition to short cytoplasmic and transmembrane domains, there is an extracellular spacer domain and a lon…
SERPING1	710	https://www.ncbi.nlm.nih.gov/gene/710	serpin family G member 1	1228	C1IN; C1NH; HAE1; HAE2; C1INH	protein coding	This gene encodes a highly glycosylated plasma protein involved in the regulation of the complement cascade. Its encoded protein, C1 inhibitor, inhibits activated C1r and C1s of the first complement component and thus regulates complement activation. It is synthesized in the liver, and its deficiency is associated with hereditary angioneurotic oedema (HANE). Alternative splicing results in multip…
MEA1	4201	https://www.ncbi.nlm.nih.gov/gene/4201	male-enhanced antigen 1	6986	HYS; MEA	protein coding	Predicted to be involved in male gonad development and spermatogenesis. Predicted to be located in cytoplasm. [provided by Alliance of Genome Resources, Nov 2024]
DEFA8P	449491	https://www.ncbi.nlm.nih.gov/gene/449491	defensin alpha 8, pseudogene	31799	DEFAP1	pseudo	NA
EIF1	10209	https://www.ncbi.nlm.nih.gov/gene/10209	eukaryotic translation initiation factor 1	3249	A121; ISO1; SUI1; EIF-1; EIF1A	protein coding	Enables ribosomal small subunit binding activity and translation initiation factor activity. Involved in regulation of translational initiation and translational initiation. Located in cytoplasm and nucleus. Part of eukaryotic 43S preinitiation complex; eukaryotic 48S preinitiation complex; and multi-eIF complex. [provided by Alliance of Genome Resources, Nov 2024]
VAMP5	10791	https://www.ncbi.nlm.nih.gov/gene/10791	vesicle associated membrane protein 5	12646	NA	protein coding	Synaptobrevins/VAMPs, syntaxins, and the 25-kD synaptosomal-associated protein are the main components of a protein complex involved in the docking and/or fusion of vesicles and cell membranes. The VAMP5 gene is a member of the vesicle-associated membrane protein (VAMP)/synaptobrevin family and the SNARE superfamily. This VAMP family member may participate in vesicle trafficking events that are a…
ELANE	1991	https://www.ncbi.nlm.nih.gov/gene/1991	elastase, neutrophil expressed	3309	GE; NE; HLE; HNE; ELA2; SCN1; PMN-E	protein coding	Elastases form a subfamily of serine proteases that hydrolyze many proteins in addition to elastin. Humans have six elastase genes which encode structurally similar proteins. The encoded preproprotein is proteolytically processed to generate the active protease. Following activation, this protease hydrolyzes proteins within specialized neutrophil lysosomes, called azurophil granules, as well as p…
CST3	1471	https://www.ncbi.nlm.nih.gov/gene/1471	cystatin C	2475	ARMD11; HEL-S-2	protein coding	The cystatin superfamily encompasses proteins that contain multiple cystatin-like sequences. Some of the members are active cysteine protease inhibitors, while others have lost or perhaps never acquired this inhibitory activity. There are three inhibitory families in the superfamily, including the type 1 cystatins (stefins), type 2 cystatins and the kininogens. The type 2 cystatin proteins are a …
CTSG	1511	https://www.ncbi.nlm.nih.gov/gene/1511	cathepsin G	2532	CG; CATG	protein coding	The protein encoded by this gene, a member of the peptidase S1 protein family, is found in azurophil granules of neutrophilic polymorphonuclear leukocytes. The encoded protease has a specificity similar to that of chymotrypsin C, and may participate in the killing and digestion of engulfed pathogens, and in connective tissue remodeling at sites of inflammation. In addition, the encoded protein is…
GAPDH	2597	https://www.ncbi.nlm.nih.gov/gene/2597	glyceraldehyde-3-phosphate dehydrogenase	4141	G3PD; GAPD; HEL-S-162eP	protein coding	This gene encodes a member of the glyceraldehyde-3-phosphate dehydrogenase protein family. The encoded protein has been identified as a moonlighting protein based on its ability to perform mechanistically distinct functions. The product of this gene catalyzes an important energy-yielding step in carbohydrate metabolism, the reversible oxidative phosphorylation of glyceraldehyde-3-phosphate in the…
C1QC	714	https://www.ncbi.nlm.nih.gov/gene/714	complement C1q C chain	1245	C1QG; C1Q-C; C1QD3	protein coding	This gene encodes the C-chain polypeptide of serum complement subcomponent C1q, which associates with C1r and C1s to yield the first component of the serum complement system. C1q is composed of 18 polypeptide chains which include 6 A-chains, 6 B-chains, and 6 C-chains. Each chain contains an N-terminal collagen-like region and a C-terminal C1q globular domain. C1q deficiency is associated with lu…
LAP3	51056	https://www.ncbi.nlm.nih.gov/gene/51056	leucine aminopeptidase 3	18449	LAP; PEPS; LAPEP; HEL-S-106	protein coding	Predicted to enable peptidase activity. Predicted to be involved in proteolysis. Located in several cellular components, including extracellular exosome; focal adhesion; and mitochondrion. [provided by Alliance of Genome Resources, Nov 2024]
GSTO1	9446	https://www.ncbi.nlm.nih.gov/gene/9446	glutathione S-transferase omega 1	13312	P28; SPG-R; GSTO 1-1; GSTTLp28; HEL-S-21	protein coding	The protein encoded by this gene is an omega class glutathione S-transferase (GST) with glutathione-dependent thiol transferase and dehydroascorbate reductase activities. GSTs are involved in the metabolism of xenobiotics and carcinogens. The encoded protein acts as a homodimer and is found in the cytoplasm. Three transcript variants encoding different isoforms have been found for this gene. [pro…
MTHFD2	10797	https://www.ncbi.nlm.nih.gov/gene/10797	methylenetetrahydrofolate dehydrogenase (NADP+ dependent) 2, methenyltetrahydrofolate cyclohydrolase	7434	NMDMC	protein coding	This gene encodes a nuclear-encoded mitochondrial bifunctional enzyme with methylenetetrahydrofolate dehydrogenase and methenyltetrahydrofolate cyclohydrolase activities. The enzyme functions as a homodimer and is unique in its absolute requirement for magnesium and inorganic phosphate. Formation of the enzyme-magnesium complex allows binding of NAD. Alternative splicing results in two different …
IFIT3	3437	https://www.ncbi.nlm.nih.gov/gene/3437	interferon induced protein with tetratricopeptide repeats 3	5411	P60; IRG2; IFI60; IFIT4; ISG60; RIG-G; cig41; CIG-49; GARG-49	protein coding	Enables identical protein binding activity. Involved in antiviral innate immune response; negative regulation of apoptotic process; and negative regulation of cell population proliferation. Located in cytosol and mitochondrion. [provided by Alliance of Genome Resources, Nov 2024]
PGD	5226	https://www.ncbi.nlm.nih.gov/gene/5226	phosphogluconate dehydrogenase	8891	6PGD	protein coding	6-phosphogluconate dehydrogenase is the second dehydrogenase in the pentose phosphate shunt. Deficiency of this enzyme is generally asymptomatic, and the inheritance of this disorder is autosomal dominant. Hemolysis results from combined deficiency of 6-phosphogluconate dehydrogenase and 6-phosphogluconolactonase suggesting a synergism of the two enzymopathies. Several transcript variants encodin…
PLIN3	10226	https://www.ncbi.nlm.nih.gov/gene/10226	perilipin 3	16893	PP17; TIP47; M6PRBP1	protein coding	Mannose 6-phophate receptors (MPRs) deliver lysosomal hydrolase from the Golgi to endosomes and then return to the Golgi complex. The protein encoded by this gene interacts with the cytoplasmic domains of both cation-independent and cation-dependent MPRs, and is required for endosome-to-Golgi transport. This protein also binds directly to the GTPase RAB9 (RAB9A), a member of the RAS oncogene fami…
CTSD	1509	https://www.ncbi.nlm.nih.gov/gene/1509	cathepsin D	2529	CPSD; CLN10; HEL-S-130P	protein coding	This gene encodes a member of the A1 family of peptidases. The encoded preproprotein is proteolytically processed to generate multiple protein products. These products include the cathepsin D light and heavy chains, which heterodimerize to form the mature enzyme. This enzyme exhibits pepsin-like activity and plays a role in protein turnover and in the proteolytic activation of hormones and growth…
PFKFB3	5209	https://www.ncbi.nlm.nih.gov/gene/5209	6-phosphofructo-2-kinase/fructose-2,6-biphosphatase 3	8874	PFK2; IPFK2; iPFK-2	protein coding	The protein encoded by this gene belongs to a family of bifunctional proteins that are involved in both the synthesis and degradation of fructose-2,6-bisphosphate, a regulatory molecule that controls glycolysis in eukaryotes. The encoded protein has a 6-phosphofructo-2-kinase activity that catalyzes the synthesis of fructose-2,6-bisphosphate (F2,6BP), and a fructose-2,6-biphosphatase activity tha…
FCGR3B	2215	https://www.ncbi.nlm.nih.gov/gene/2215	Fc gamma receptor IIIb	3620	CD16; FCG3; CD16A; CD16b; FCGR3; CD16-I; FCGR3A; FCR-10; FCRIII; FCRIIIb	protein coding	The protein encoded by this gene is a low affinity receptor for the Fc region of gamma immunoglobulins (IgG). The encoded protein acts as a monomer and can bind either monomeric or aggregated IgG. This gene may function to capture immune complexes in the peripheral circulation. Several transcript variants encoding different isoforms have been found for this gene. A highly-similar gene encoding a …
UBE2L6	9246	https://www.ncbi.nlm.nih.gov/gene/9246	ubiquitin conjugating enzyme E2 L6	12490	RIG-B; UBCH8	protein coding	The modification of proteins with ubiquitin is an important cellular mechanism for targeting abnormal or short-lived proteins for degradation. Ubiquitination involves at least three classes of enzymes: ubiquitin-activating enzymes (E1s), ubiquitin-conjugating enzymes (E2s) and ubiquitin-protein ligases (E3s). This gene encodes a member of the E2 ubiquitin-conjugating enzyme family. This enzyme is…
ETV7	51513	https://www.ncbi.nlm.nih.gov/gene/51513	ETS variant transcription factor 7	18160	TEL2; TELB; TEL-2	protein coding	The protein encoded by this gene belongs to the ETS family of transcription factors, which is a large group of evolutionarily conserved transcriptional regulators that play an important role in a variety of cellular processes throughout development and differentiation, and are involved in oncogenesis as well. This protein is predominantly expressed in hematopoietic tissues. Several alternatively …
CEBPE	1053	https://www.ncbi.nlm.nih.gov/gene/1053	CCAAT enhancer binding protein epsilon	1836	CRP1; SGD1; IMD108; C/EBP-epsilon; c/EBP epsilon	protein coding	The protein encoded by this gene is a bZIP transcription factor which can bind as a homodimer to certain DNA regulatory regions. It can also form heterodimers with the related protein CEBP-delta. The encoded protein may be essential for terminal differentiation and functional maturation of committed granulocyte progenitor cells. Mutations in this gene have been associated with Specific Granule De…
AZU1	566	https://www.ncbi.nlm.nih.gov/gene/566	azurocidin 1	913	AZU; HBP; NAZC; hHBP; AZAMP; CAP37; HUMAZUR	protein coding	Azurophil granules, specialized lysosomes of the neutrophil, contain at least 10 proteins implicated in the killing of microorganisms. This gene encodes a preproprotein that is proteolytically processed to generate a mature azurophil granule antibiotic protein, with monocyte chemotactic and antimicrobial activity. It is also an important multifunctional inflammatory mediator. This encoded protein…
RNASE2CP	643332	https://www.ncbi.nlm.nih.gov/gene/643332	ribonuclease A family member 2C, pseudogene	55569	ECRP	pseudo	NA
FTH1P3	2498	https://www.ncbi.nlm.nih.gov/gene/2498	ferritin heavy chain 1 pseudogene 3	3990	FTHL3; FTHL3P	pseudo	NA
HSPA6	3310	https://www.ncbi.nlm.nih.gov/gene/3310	heat shock protein family A (Hsp70) member 6	5239	HSP70B'	protein coding	Enables several functions, including ATP hydrolysis activity; heat shock protein binding activity; and unfolded protein binding activity. Involved in cellular response to heat and protein refolding. Located in COP9 signalosome; centriole; and cytosol. [provided by Alliance of Genome Resources, Nov 2024]
MYB	4602	https://www.ncbi.nlm.nih.gov/gene/4602	MYB proto-oncogene, transcription factor	7545	efg; Cmyb; c-myb; c-myb_CDS	protein coding	This gene encodes a protein with three HTH DNA-binding domains that functions as a transcription regulator. This protein plays an essential role in the regulation of hematopoiesis. This gene may be aberrently expressed or rearranged or undergo translocation in leukemias and lymphomas, and is considered to be an oncogene. Alternative splicing results in multiple transcript variants. [provided by R…
NNMT	4837	https://www.ncbi.nlm.nih.gov/gene/4837	nicotinamide N-methyltransferase	7861	NA	protein coding	N-methylation is one method by which drug and other xenobiotic compounds are metabolized by the liver. This gene encodes the protein responsible for this enzymatic activity which uses S-adenosyl methionine as the methyl donor. [provided by RefSeq, Jul 2008]
AGPAT1	10554	https://www.ncbi.nlm.nih.gov/gene/10554	1-acylglycerol-3-phosphate O-acyltransferase 1	324	G15; LPAATA; LPLAT1; 1-AGPAT1; LPAAT-alpha	protein coding	This gene encodes an enzyme that converts lysophosphatidic acid (LPA) into phosphatidic acid (PA). LPA and PA are two phospholipids involved in signal transduction and in lipid biosynthesis in cells. This enzyme localizes to the endoplasmic reticulum. This gene is located in the class III region of the human major histocompatibility complex. Alternative splicing results in two transcript variants…
STAT1	6772	https://www.ncbi.nlm.nih.gov/gene/6772	signal transducer and activator of transcription 1	11362	CANDF7; IMD31A; IMD31B; IMD31C; ISGF-3; STAT91	protein coding	The protein encoded by this gene is a member of the STAT protein family. In response to cytokines and growth factors, STAT family members are phosphorylated by the receptor associated kinases, and then form homo- or heterodimers that translocate to the cell nucleus where they act as transcription activators. The protein encoded by this gene can be activated by various ligands including interferon…
GBP2	2634	https://www.ncbi.nlm.nih.gov/gene/2634	guanylate binding protein 2	4183	NA	protein coding	This gene belongs to the guanine-binding protein (GBP) family, which includes interferon-induced proteins that can bind to guanine nucleotides (GMP, GDP and GTP). The encoded protein is a GTPase which hydrolyzes GTP, predominantly to GDP. The protein may play a role as a marker of squamous cell carcinomas. [provided by RefSeq, Jul 2013]
C1QB	713	https://www.ncbi.nlm.nih.gov/gene/713	complement C1q B chain	1242	C1QD2	protein coding	This gene encodes the B-chain polypeptide of serum complement subcomponent C1q, which associates with C1r and C1s to yield the first component of the serum complement system. C1q is composed of 18 polypeptide chains which include 6 A-chains, 6 B-chains, and 6 C-chains. Each chain contains an N-terminal collagen-like region and a C-terminal C1q globular domain. C1q deficiency is associated with lu…
DEFA4	1669	https://www.ncbi.nlm.nih.gov/gene/1669	defensin alpha 4	2763	HP4; DEF4; HP-4; HNP-4	protein coding	Defensins are a family of antimicrobial and cytotoxic peptides thought to be involved in host defense. They are abundant in the granules of neutrophils and also found in the epithelia of mucosal surfaces such as those of the intestine, respiratory tract, urinary tract, and vagina. Members of the defensin family are highly similar in protein sequence and distinguished by a conserved cysteine motif…
PPP6R1	22870	https://www.ncbi.nlm.nih.gov/gene/22870	protein phosphatase 6 regulatory subunit 1	29195	PP6R1; SAPS1; SAP190; KIAA1115	protein coding	Protein phosphatase regulatory subunits, such as SAPS1, modulate the activity of protein phosphatase catalytic subunits by restricting substrate specificity, recruiting substrates, and determining the intracellular localization of the holoenzyme. SAPS1 is a regulatory subunit for the protein phosphatase-6 catalytic subunit (PPP6C; MIM 612725) (Stefansson and Brautigan, 2006 [PubMed 16769727]).[su…
CDHR1	92211	https://www.ncbi.nlm.nih.gov/gene/92211	cadherin related family member 1	14550	RP65; PRCAD; CORD15; PCDH21	protein coding	This gene belongs to the cadherin superfamily of calcium-dependent cell adhesion molecules. The encoded protein is a photoreceptor-specific cadherin that plays a role in outer segment disc morphogenesis. Mutations in this gene are associated with inherited retinal dystrophies. Alternatively spliced transcript variants encoding different isoforms have been identified. [provided by RefSeq, Jul 2013]
ZBTB7B	51043	https://www.ncbi.nlm.nih.gov/gene/51043	zinc finger and BTB domain containing 7B	18668	vGAF; CKROX; THPOK; ZFP67; ZBTB15; ZFP-67; c-KROX; hcKROX; ZNF857B	protein coding	This gene encodes a zinc finger-containing transcription factor that acts as a key regulator of lineage commitment of immature T-cell precursors. It is necessary and sufficient for commitment of CD4 lineage, while its absence causes CD8 commitment. It also functions as a transcriptional repressor of type I collagen genes. Alternatively spliced transcript variants have been found for this gene. [p…
CEACAM6	4680	https://www.ncbi.nlm.nih.gov/gene/4680	CEA cell adhesion molecule 6	1818	NCA; CEAL; CD66c; NCA-50/90	protein coding	This gene encodes a protein that belongs to the carcinoembryonic antigen (CEA) family whose members are glycosyl phosphatidyl inositol (GPI) anchored cell surface glycoproteins. Members of this family play a role in cell adhesion and are widely used as tumor markers in serum immunoassay determinations of carcinoma. This gene affects the sensitivity of tumor cells to adenovirus infection. The prot…
BEX1	55859	https://www.ncbi.nlm.nih.gov/gene/55859	brain expressed X-linked 1	1036	BEX2; HBEX2; HGR74-h	protein coding	Enables RNA polymerase II-specific DNA-binding transcription factor binding activity. Involved in positive regulation of DNA-binding transcription factor activity and positive regulation of transcription by RNA polymerase II. Part of transcription regulator complex. [provided by Alliance of Genome Resources, Nov 2024]
CD63-AS1	105369779	https://www.ncbi.nlm.nih.gov/gene/105369779	CD63 antisense RNA 1	55455	NA	ncRNA	NA
ZNF586	54807	https://www.ncbi.nlm.nih.gov/gene/54807	zinc finger protein 586	25949	NA	protein coding	Predicted to enable DNA-binding transcription factor activity, RNA polymerase II-specific and RNA polymerase II cis-regulatory region sequence-specific DNA binding activity. Predicted to be involved in regulation of transcription by RNA polymerase II. Predicted to be active in nucleus. [provided by Alliance of Genome Resources, Nov 2024]
FTH1	2495	https://www.ncbi.nlm.nih.gov/gene/2495	ferritin heavy chain 1	3976	FHC; FTH; HFE5; PLIF; FTHL6; NBIA9; PIG15	protein coding	This gene encodes the heavy subunit of ferritin, the major intracellular iron storage protein in prokaryotes and eukaryotes. It is composed of 24 subunits of the heavy and light ferritin chains. Variation in ferritin subunit composition may affect the rates of iron uptake and release in different tissues. A major function of ferritin is the storage of iron in a soluble and nontoxic state. Defects…
WARS1	7453	https://www.ncbi.nlm.nih.gov/gene/7453	tryptophanyl-tRNA synthetase 1	12729	HMN9; WARS; HMND9; IFI53; IFP53; GAMMA-2; NEDMSBA	protein coding	Aminoacyl-tRNA synthetases catalyze the aminoacylation of tRNA by their cognate amino acid. Because of their central role in linking amino acids with nucleotide triplets contained in tRNAs, aminoacyl-tRNA synthetases are thought to be among the first proteins that appeared in evolution. Two forms of tryptophanyl-tRNA synthetase exist, a cytoplasmic form, named WARS, and a mitochondrial form, name…
UBE2J1	51465	https://www.ncbi.nlm.nih.gov/gene/51465	ubiquitin conjugating enzyme E2 J1	17598	UBC6; UBC6E; Ubc6p; CGI-76; NCUBE1; HSPC153; HSPC205; NCUBE-1; HSU93243	protein coding	The modification of proteins with ubiquitin is an important cellular mechanism for targeting abnormal or short-lived proteins for degradation. Ubiquitination involves at least three classes of enzymes: ubiquitin-activating enzymes, or E1s, ubiquitin-conjugating enzymes, or E2s, and ubiquitin-protein ligases, or E3s. This gene encodes a member of the E2 ubiquitin-conjugating enzyme family. This en…
ST3GAL4	6484	https://www.ncbi.nlm.nih.gov/gene/6484	ST3 beta-galactoside alpha-2,3-sialyltransferase 4	10864	STZ; SAT3; ST-4; CGS23; SIAT4; NANTA3; SIAT4C; ST3GalIV; ST3GalA.2; gal-NAc6S	protein coding	This gene encodes a member of the glycosyltransferase 29 family, a group of enzymes involved in protein glycosylation. The encoded protein is targeted to Golgi membranes but may be proteolytically processed and secreted. The gene product may also be involved in the increased expression of sialyl Lewis X antigen seen in inflammatory responses. Multiple transcript variants encoding different isofor…
MYL6	4637	https://www.ncbi.nlm.nih.gov/gene/4637	myosin light chain 6	7587	LC17; ESMLC; LC17A; LC17B; MLC-3; MLC1SM; MLC3NM; MLC3SM; LC17-GI; LC17-NM	protein coding	Myosin is a hexameric ATPase cellular motor protein. It is composed of two heavy chains, two nonphosphorylatable alkali light chains, and two phosphorylatable regulatory light chains. This gene encodes a myosin alkali light chain that is expressed in smooth muscle and non-muscle tissues. Genomic sequences representing several pseudogenes have been described and two transcript variants encoding di…
S100A9	6280	https://www.ncbi.nlm.nih.gov/gene/6280	S100 calcium binding protein A9	10499	MIF; NIF; P14; CAGB; CFAG; CGLB; L1AG; LIAG; MRP14; 60B8AG; MAC387; S100-A9	protein coding	The protein encoded by this gene is a member of the S100 family of proteins containing 2 EF-hand calcium-binding motifs. S100 proteins are localized in the cytoplasm and/or nucleus of a wide range of cells, and involved in the regulation of a number of cellular processes such as cell cycle progression and differentiation. S100 genes include at least 13 members which are located as a cluster on ch…
CCNA2	890	https://www.ncbi.nlm.nih.gov/gene/890	cyclin A2	1578	CCN1; CCNA	protein coding	The protein encoded by this gene belongs to the highly conserved cyclin family, whose members function as regulators of the cell cycle. This protein binds and activates cyclin-dependent kinase 2 and thus promotes transition through G1/S and G2/M. [provided by RefSeq, Aug 2016]
BUB1B	701	https://www.ncbi.nlm.nih.gov/gene/701	BUB1 mitotic checkpoint serine/threonine kinase B	1149	MVA1; SSK1; BUBR1; Bub1A; MAD3L; hBUBR1; BUB1beta	protein coding	This gene encodes a kinase involved in spindle checkpoint function. The protein has been localized to the kinetochore and plays a role in the inhibition of the anaphase-promoting complex/cyclosome (APC/C), delaying the onset of anaphase and ensuring proper chromosome segregation. Impaired spindle checkpoint function has been found in many forms of cancer. [provided by RefSeq, Jul 2008]
SH3BGRL3	83442	https://www.ncbi.nlm.nih.gov/gene/83442	SH3 domain binding glutamate rich protein like 3	15568	TIP-B1; SH3BP-1; HEL-S-297	protein coding	Involved in cytoskeleton organization. Located in cytosol; nuclear body; and ruffle membrane. [provided by Alliance of Genome Resources, Nov 2024]
BBLN	79095	https://www.ncbi.nlm.nih.gov/gene/79095	bublin coiled coil protein	17823	Hero9; C9orf16; EST00098	protein coding	Enables molecular adaptor activity. Involved in intermediate filament bundle assembly. Located in cell junction; polymeric cytoskeletal fiber; and subapical part of cell. [provided by Alliance of Genome Resources, Nov 2024]
AKR7A2	8574	https://www.ncbi.nlm.nih.gov/gene/8574	aldo-keto reductase family 7 member A2	389	AFAR; AKR7; AFAR1; AFB1-AR1	protein coding	The protein encoded by this gene belongs to the aldo/keto reductase (AKR) superfamily and AKR7 family, which are involved in the detoxification of aldehydes and ketones. The AKR7 family consists of 3 genes that are present in a cluster on the p arm of chromosome 1. This protein, thought to be localized in the golgi, catalyzes the NADPH-dependent reduction of succinic semialdehyde to the endogenou…
MMP8	4317	https://www.ncbi.nlm.nih.gov/gene/4317	matrix metallopeptidase 8	7175	HNC; CLG1; MMP-8; PMNL-CL	protein coding	This gene encodes a member of the matrix metalloproteinase (MMP) family of proteins. These proteins are involved in the breakdown of extracellular matrix in embryonic development, reproduction, and tissue remodeling, as well as in disease processes, such as arthritis and metastasis. Proteolysis at different sites on this protein results in multiple active forms of the enzyme with distinct N-termi…
SOCS3	9021	https://www.ncbi.nlm.nih.gov/gene/9021	suppressor of cytokine signaling 3	19391	CIS3; SSI3; ATOD4; Cish3; SSI-3; SOCS-3	protein coding	This gene encodes a member of the STAT-induced STAT inhibitor (SSI), also known as suppressor of cytokine signaling (SOCS), family. SSI family members are cytokine-inducible negative regulators of cytokine signaling. The expression of this gene is induced by various cytokines, including IL6, IL10, and interferon (IFN)-gamma. The protein encoded by this gene can bind to JAK2 kinase, and inhibit th…
CST7	8530	https://www.ncbi.nlm.nih.gov/gene/8530	cystatin F	2479	CMAP	protein coding	The cystatin superfamily encompasses proteins that contain multiple cystatin-like sequences. Some of the members are active cysteine protease inhibitors, while others have lost or perhaps never acquired this inhibitory activity. There are three inhibitory families in the superfamily, including the type 1 cystatins (stefins), type 2 cystatins and the kininogens. The type 2 cystatin proteins are a …
MSRB2	22921	https://www.ncbi.nlm.nih.gov/gene/22921	methionine sulfoxide reductase B2	17061	CBS1; MSRB; PILB; CBS-1; CGI-131	protein coding	Predicted to enable actin binding activity; peptide-methionine (R)-S-oxide reductase activity; and zinc ion binding activity. Predicted to be involved in actin filament polymerization and protein repair. Located in mitochondrion. [provided by Alliance of Genome Resources, Nov 2024]
LRP10	26020	https://www.ncbi.nlm.nih.gov/gene/26020	LDL receptor related protein 10	14553	LRP9; LRP-10; MST087; MSTP087	protein coding	This gene encodes a low density lipoprotein receptor family protein. A similar protein in mouse is thought to play a role in the uptake of apolipoprotein E-containing lipoproteins. [provided by RefSeq, Jul 2016]
ZYX	7791	https://www.ncbi.nlm.nih.gov/gene/7791	zyxin	13200	ESP-2; HED-2	protein coding	Focal adhesions are actin-rich structures that enable cells to adhere to the extracellular matrix and at which protein complexes involved in signal transduction assemble. Zyxin is a zinc-binding phosphoprotein that concentrates at focal adhesions and along the actin cytoskeleton. Zyxin has an N-terminal proline-rich domain and three LIM domains in its C-terminal half. The proline-rich domain may …
SMARCD3	6604	https://www.ncbi.nlm.nih.gov/gene/6604	SWI/SNF related BAF chromatin remodeling complex subunit D3	11108	Rsc6p; BAF60C; CRACD3	protein coding	The protein encoded by this gene is a member of the SWI/SNF family of proteins, whose members display helicase and ATPase activities and which are thought to regulate transcription of certain genes by altering the chromatin structure around those genes. The encoded protein is part of the large ATP-dependent chromatin remodeling complex SNF/SWI and has sequence similarity to the yeast Swp73 protei…
CARD16	114769	https://www.ncbi.nlm.nih.gov/gene/114769	caspase recruitment domain family member 16	33701	COP; COP1; PSEUDO-ICE; LLID-114769	protein coding	Enables several functions, including CARD domain binding activity; cysteine-type endopeptidase inhibitor activity; and enzyme binding activity. Involved in several processes, including negative regulation of cysteine-type endopeptidase activity; regulation of gene expression; and regulation of signal transduction. Part of protease inhibitor complex. [provided by Alliance of Genome Resources, Nov …
S100A8	6279	https://www.ncbi.nlm.nih.gov/gene/6279	S100 calcium binding protein A8	10498	P8; MIF; NIF; CAGA; CFAG; CGLA; L1Ag; MRP8; CP-10; MA387; 60B8AG; S100-A8	protein coding	The protein encoded by this gene is a member of the S100 family of proteins containing 2 EF-hand calcium-binding motifs. S100 proteins are localized in the cytoplasm and/or nucleus of a wide range of cells, and involved in the regulation of a number of cellular processes such as cell cycle progression and differentiation. S100 genes include at least 13 members which are located as a cluster on ch…
H4C15	554313	https://www.ncbi.nlm.nih.gov/gene/554313	H4 clustered histone 15	29607	H4/o; H4C1; H4C2; H4C3; H4C4; H4C5; H4C6; H4C8; H4C9; H4-16; H4C11; H4C12; H4C13; H4C14; H4C16; HIST2H4B	protein coding	Histones are basic nuclear proteins that are responsible for the nucleosome structure of the chromosomal fiber in eukaryotes. This structure consists of approximately 146 bp of DNA wrapped around a nucleosome, an octamer composed of pairs of each of the four core histones (H2A, H2B, H3, and H4). The chromatin fiber is further compacted through the interaction of a linker histone, H1, with the DNA…
SMS	6611	https://www.ncbi.nlm.nih.gov/gene/6611	spermine synthase	11123	SRS; SpS; MRSR; SPMSY; MRXSSR	protein coding	This gene encodes a protein belonging to the spermidine/spermin synthase family and catalyzes the production of spermine from spermidine. Pseudogenes of this gene are located on chromosomes 1, 5, 6 and X. Mutations in this gene cause an X-linked intellectual disability called Snyder-Robinson Syndrome (SRS). Multiple transcript variants encoding different isoforms have been found for this gene. [p…
DDIAS	220042	https://www.ncbi.nlm.nih.gov/gene/220042	DNA damage induced apoptosis suppressor	26351	noxin; C11orf82	protein coding	Involved in negative regulation of intrinsic apoptotic signaling pathway in response to DNA damage and regulation of DNA stability. Predicted to be active in cytoplasm and nucleus. [provided by Alliance of Genome Resources, Nov 2024]
LMNB1	4001	https://www.ncbi.nlm.nih.gov/gene/4001	lamin B1	6637	LMN; ADLD; LMN2; LMNB; MCPH26	protein coding	This gene encodes one of the two B-type lamin proteins and is a component of the nuclear lamina. A duplication of this gene is associated with autosomal dominant adult-onset leukodystrophy (ADLD). Alternative splicing results in multiple transcript variants. [provided by RefSeq, Dec 2015]
MMP24OS	101410538	https://www.ncbi.nlm.nih.gov/gene/101410538	MMP24 opposite strand	44421	MMP24-AS1	protein coding	NA
ATF4	468	https://www.ncbi.nlm.nih.gov/gene/468	activating transcription factor 4	786	CREB2; TXREB; CREB-2; TAXREB67	protein coding	This gene encodes a transcription factor that was originally identified as a widely expressed mammalian DNA binding protein that could bind a tax-responsive enhancer element in the LTR of HTLV-1. The encoded protein was also isolated and characterized as the cAMP-response element binding protein 2 (CREB-2). The protein encoded by this gene belongs to a family of DNA-binding proteins that includes…
HSPB1	3315	https://www.ncbi.nlm.nih.gov/gene/3315	heat shock protein family B (small) member 1	5246	CMT2F; HMN2B; HMND3; HSP27; HSP28; Hsp25; SRP27; HS.76067; HEL-S-102	protein coding	This gene encodes a member of the small heat shock protein (HSP20) family of proteins. In response to environmental stress, the encoded protein translocates from the cytoplasm to the nucleus and functions as a molecular chaperone that promotes the correct folding of other proteins. This protein plays an important role in the differentiation of a wide variety of cell types. Expression of this gene…
NME4	4833	https://www.ncbi.nlm.nih.gov/gene/4833	NME/NM23 nucleoside diphosphate kinase 4	7852	NDPK-D; NM23H4; nm23-H4	protein coding	The nucleoside diphosphate (NDP) kinases (EC 2.7.4.6) are ubiquitous enzymes that catalyze transfer of gamma-phosphates, via a phosphohistidine intermediate, between nucleoside and dioxynucleoside tri- and diphosphates. The enzymes are products of the nm23 gene family, which includes NME4 (Milon et al., 1997 [PubMed 9099850]).[supplied by OMIM, May 2008]
TNFSF10	8743	https://www.ncbi.nlm.nih.gov/gene/8743	TNF superfamily member 10	11925	TL2; APO2L; CD253; TANCR; TRAIL; Apo-2L; TNLG6A	protein coding	The protein encoded by this gene is a cytokine that belongs to the tumor necrosis factor (TNF) ligand family. This protein preferentially induces apoptosis in transformed and tumor cells, but does not appear to kill normal cells although it is expressed at a significant level in most normal tissues. This protein binds to several members of TNF receptor superfamily including TNFRSF10A/TRAILR1, TNF…
UNC45A	55898	https://www.ncbi.nlm.nih.gov/gene/55898	unc-45 myosin chaperone A	30594	OOHE; SMAP1; SMAP-1; GCUNC45; UNC-45A; GC-UNC45; GCUNC-45; IRO039700	protein coding	This gene encodes a regulatory component of the progesterone receptor/heat shock protein 90 chaperoning complex, which functions in the assembly and folding of the progesterone receptor. The encoded protein is thought to be essential for normal cell proliferation, and for the accumulation of myosin during development of muscle cells. [provided by RefSeq, Sep 2018]
AQP9	366	https://www.ncbi.nlm.nih.gov/gene/366	aquaporin 9	643	SSC1; AQP-9; T17287; HsT17287	protein coding	The aquaporins are a family of water-selective membrane channels. This gene encodes a member of a subset of aquaporins called the aquaglyceroporins. This protein allows passage of a broad range of noncharged solutes and also stimulates urea transport and osmotic water permeability. This protein may also facilitate the uptake of glycerol in hepatic tissue . The encoded protein may also play a role…
DYSF	8291	https://www.ncbi.nlm.nih.gov/gene/8291	dysferlin	3097	MMD1; FER1L1; LGMD2B; LGMDR2	protein coding	The protein encoded by this gene belongs to the ferlin family and is a skeletal muscle protein found associated with the sarcolemma. It is involved in muscle contraction and contains C2 domains that play a role in calcium-mediated membrane fusion events, suggesting that it may be involved in membrane regeneration and repair. In addition, the protein encoded by this gene binds caveolin-3, a skelet…
UBA7	7318	https://www.ncbi.nlm.nih.gov/gene/7318	ubiquitin like modifier activating enzyme 7	12471	D8; UBE2; UBE7; UBA1B; UBE1L	protein coding	The modification of proteins with ubiquitin is an important cellular mechanism for targeting abnormal or short-lived proteins for degradation. Ubiquitination involves at least three classes of enzymes: ubiquitin-activating enzymes, or E1s, ubiquitin-conjugating enzymes, or E2s, and ubiquitin-protein ligases, or E3s. This gene encodes a member of the E1 ubiquitin-activating enzyme family. The enco…
G6PD	2539	https://www.ncbi.nlm.nih.gov/gene/2539	glucose-6-phosphate dehydrogenase	4057	G6PD1; CNSHA1	protein coding	This gene encodes glucose-6-phosphate dehydrogenase. This protein is a cytosolic enzyme encoded by a housekeeping X-linked gene whose main function is to produce NADPH, a key electron donor in the defense against oxidizing agents and in reductive biosynthetic reactions. G6PD is remarkable for its genetic diversity. Many variants of G6PD, mostly produced from missense mutations, have been describe…
GNS	2799	https://www.ncbi.nlm.nih.gov/gene/2799	glucosamine (N-acetyl)-6-sulfatase	4422	G6S	protein coding	The product of this gene is a lysosomal enzyme found in all cells. It is involved in the catabolism of heparin, heparan sulphate, and keratan sulphate. Deficiency of this enzyme results in the accumulation of undegraded substrate and the lysosomal storage disorder mucopolysaccharidosis type IIID (Sanfilippo D syndrome). Mucopolysaccharidosis type IIID is the least common of the four subtypes of S…
FOXM1	2305	https://www.ncbi.nlm.nih.gov/gene/2305	forkhead box M1	3818	MPP2; HFH11; HNF-3; INS-1; MPP-2; PIG29; FKHL16; FOXM1A; FOXM1B; FOXM1C; HFH-11; TRIDENT; MPHOSPH2	protein coding	The protein encoded by this gene is a transcriptional activator involved in cell proliferation. The encoded protein is phosphorylated in M phase and regulates the expression of several cell cycle genes, such as cyclin B1 and cyclin D1. Several transcript variants encoding different isoforms have been found for this gene. [provided by RefSeq, Jul 2011]
FCGR1CP	100132417	https://www.ncbi.nlm.nih.gov/gene/100132417	Fc gamma receptor Ic, pseudogene	3615	CD64c; FCRIC; IGFR1; IGFRC; FCGR1C	pseudo	The gene represents one of three related immunoglobulin gamma Fc receptor genes located on chromosome 1. This family member lacks the transmembrane and coiled-coiled domains found in other family members and is thought to be a pseudogene of Fc-gamma-receptor 1A. [provided by RefSeq, Apr 2009]
SERF2	10169	https://www.ncbi.nlm.nih.gov/gene/10169	small EDRK-rich factor 2	10757	FAM2C; Hero7; 4F5REL; H4F5REL; HsT17089	protein coding	Involved in protein destabilization. Predicted to be located in cytosol and nucleus. [provided by Alliance of Genome Resources, Nov 2024]
GBP4	115361	https://www.ncbi.nlm.nih.gov/gene/115361	guanylate binding protein 4	20480	Mpa2	protein coding	Guanylate-binding proteins, such as GBP4, are induced by interferon and hydrolyze GTP to both GDP and GMP (Vestal, 2005 [PubMed 16108726]).[supplied by OMIM, Dec 2008]
CLEC4E	26253	https://www.ncbi.nlm.nih.gov/gene/26253	C-type lectin domain family 4 member E	14555	MINCLE; CLECSF9	protein coding	This gene encodes a member of the C-type lectin/C-type lectin-like domain (CTL/CTLD) superfamily. Members of this family share a common protein fold and have diverse functions, such as cell adhesion, cell-cell signalling, glycoprotein turnover, and roles in inflammation and immune response. The encoded type II transmembrane protein is a downstream target of CCAAT/enhancer binding protein (C/EBP),…
SOCS1	8651	https://www.ncbi.nlm.nih.gov/gene/8651	suppressor of cytokine signaling 1	19383	JAB; CIS1; SSI1; TIP3; CISH1; SSI-1; TIP-3; AISIMD; SOCS-1	protein coding	This gene encodes a member of the STAT-induced STAT inhibitor (SSI), also known as suppressor of cytokine signaling (SOCS), family. SSI family members are cytokine-inducible negative regulators of cytokine signaling. The expression of this gene can be induced by a subset of cytokines, including IL2, IL3 erythropoietin (EPO), CSF2/GM-CSF, and interferon (IFN)-gamma. The protein encoded by this gen…
FCER1G	2207	https://www.ncbi.nlm.nih.gov/gene/2207	Fc epsilon receptor Ig	3611	FCRG	protein coding	The high affinity IgE receptor is a key molecule involved in allergic reactions. It is a tetramer composed of 1 alpha, 1 beta, and 2 gamma chains. The gamma chains are also subunits of other Fc receptors. [provided by RefSeq, Jul 2008]
BTBD19	149478	https://www.ncbi.nlm.nih.gov/gene/149478	BTB domain containing 19	27145	NA	protein coding	NA
SLAMF8	56833	https://www.ncbi.nlm.nih.gov/gene/56833	SLAM family member 8	21391	BLAME; CD353; SBBI42	protein coding	This gene encodes a member of the CD2 family of cell surface proteins involved in lymphocyte activation. These proteins are characterized by Ig domains. This protein is expressed in lymphoid tissues, and studies of a similar protein in mouse suggest that it may function during B cell lineage commitment. The gene is found in a region of chromosome 1 containing many CD2 genes. [provided by RefSeq, …
CREB5	9586	https://www.ncbi.nlm.nih.gov/gene/9586	cAMP responsive element binding protein 5	16844	CREB-5; CREBPA; CRE-BPA	protein coding	The product of this gene belongs to the CRE (cAMP response element)-binding protein family. Members of this family contain zinc-finger and bZIP DNA-binding domains. The encoded protein specifically binds to CRE as a homodimer or a heterodimer with c-Jun or CRE-BP1, and functions as a CRE-dependent trans-activator. Alternatively spliced transcript variants encoding different isoforms have been ide…
FHOD1	29109	https://www.ncbi.nlm.nih.gov/gene/29109	formin homology 2 domain containing 1	17905	FHOS	protein coding	This gene encodes a protein which is a member of the formin/diaphanous family of proteins. The gene is ubiquitously expressed but is found in abundance in the spleen. The encoded protein has sequence homology to diaphanous and formin proteins within the Formin Homology (FH)1 and FH2 domains. It also contains a coiled-coil domain, a collagen-like domain, two nuclear localization signals, and sever…
ACOT7	11332	https://www.ncbi.nlm.nih.gov/gene/11332	acyl-CoA thioesterase 7	24157	ACT; ACH1; BACH; LACH; LACH1; hBACH; CTE-II	protein coding	This gene encodes a member of the acyl coenzyme family. The encoded protein hydrolyzes the CoA thioester of palmitoyl-CoA and other long-chain fatty acids. Decreased expression of this gene may be associated with mesial temporal lobe epilepsy. Alternatively spliced transcript variants encoding distinct isoforms with different subcellular locations have been characterized. [provided by RefSeq, Jul…
CTSW	1521	https://www.ncbi.nlm.nih.gov/gene/1521	cathepsin W	2546	LYPN	protein coding	The protein encoded by this gene, a member of the peptidase C1 family, is a cysteine proteinase that may have a specific function in the mechanism or regulation of T-cell cytolytic activity. The encoded protein is found associated with the membrane inside the endoplasmic reticulum of natural killer and cytotoxic T-cells. Expression of this gene is up-regulated by interleukin-2. [provided by RefSe…
CASP5	838	https://www.ncbi.nlm.nih.gov/gene/838	caspase 5	1506	ICH-3; ICEREL-III; ICE(rel)III	protein coding	This gene encodes a member of the cysteine-aspartic acid protease (caspase) family. Sequential activation of caspases plays a central role in the execution-phase of cell apoptosis. Caspases exist as inactive proenzymes which undergo proteolytic processing at conserved aspartic residues to produce two subunits, large and small, that dimerize to form the active enzyme. Overexpression of the active …
CCR2	729230	https://www.ncbi.nlm.nih.gov/gene/729230	C-C motif chemokine receptor 2	1603	CKR2; CCR-2; CCR2A; CCR2B; CD192; CKR2A; CKR2B; PCLUD; CMKBR2; MCP-1-R; CC-CKR-2	protein coding	The protein encoded by this gene is a receptor for monocyte chemoattractant protein-1, a chemokine which specifically mediates monocyte chemotaxis. Monocyte chemoattractant protein-1 is involved in monocyte infiltration in inflammatory diseases such as rheumatoid arthritis as well as in the inflammatory response against tumors. The encoded protein mediates agonist-dependent calcium mobilization a…
CASP4	837	https://www.ncbi.nlm.nih.gov/gene/837	caspase 4	1505	TX; Mih1; ICH-2; Mih1/TX; ICEREL-II; ICE(rel)II	protein coding	This gene encodes a protein that is a member of the cysteine-aspartic acid protease (caspase) family. Sequential activation of caspases plays a central role in the execution-phase of cell apoptosis. Caspases exist as inactive proenzymes composed of a prodomain and a large and small protease subunit. Activation of caspases requires proteolytic processing at conserved internal aspartic residues to …
APOL6	80830	https://www.ncbi.nlm.nih.gov/gene/80830	apolipoprotein L6	14870	APOLVI; APOL-VI	protein coding	This gene is a member of the apolipoprotein L gene family. The encoded protein is found in the cytoplasm, where it may affect the movement of lipids or allow the binding of lipids to organelles. [provided by RefSeq, Jul 2008]
GSEC	399972	https://www.ncbi.nlm.nih.gov/gene/399972	G-quadruplex forming sequence containing lncRNA	48645	DCPS-AS1; ST3GAL4-AS1	ncRNA	NA
CAP1P1	401076	https://www.ncbi.nlm.nih.gov/gene/401076	CAP1 pseudogene 1	31134	NA	pseudo	NA
AIM2	9447	https://www.ncbi.nlm.nih.gov/gene/9447	absent in melanoma 2	357	PYHIN4	protein coding	AIM2 is a member of the IFI20X /IFI16 family. It plays a putative role in tumorigenic reversion and may control cell proliferation. Interferon-gamma induces expression of AIM2. [provided by RefSeq, Jul 2008]
ERFE	151176	https://www.ncbi.nlm.nih.gov/gene/151176	erythroferrone	26727	CTRP15; FAM132B; C1QTNF15	protein coding	Predicted to enable hormone activity. Predicted to be involved in several processes, including negative regulation of gluconeogenesis; negative regulation of osteoblast differentiation; and positive regulation of signal transduction. Predicted to act upstream of or within positive regulation of fatty acid transport and regulation of fatty acid metabolic process. Predicted to be located in extrace…
TBC1D13	54662	https://www.ncbi.nlm.nih.gov/gene/54662	TBC1 domain family member 13	25571	NA	protein coding	Predicted to enable GTPase activator activity. Predicted to be involved in intracellular protein transport. Predicted to be located in cytosol and membrane. [provided by Alliance of Genome Resources, Nov 2024]
DENND3-AS1	101927963	https://www.ncbi.nlm.nih.gov/gene/101927963	DENND3 antisense RNA 1	55537	NA	ncRNA	NA
TUBA1B	10376	https://www.ncbi.nlm.nih.gov/gene/10376	tubulin alpha 1b	18809	K-ALPHA-1	protein coding	Enables several functions, including GTP binding activity; GTPase activity; and ubiquitin protein ligase binding activity. A structural constituent of cytoskeleton. Involved in microtubule cytoskeleton organization. Located in microtubule. Is active in microtubule cytoskeleton. [provided by Alliance of Genome Resources, Nov 2024]
ATP13A2	23400	https://www.ncbi.nlm.nih.gov/gene/23400	ATPase cation transporting 13A2	30213	CLN12; KRPPD; PARK9; SPG78; HSA9947	protein coding	This gene encodes a member of the P5 subfamily of ATPases which transports inorganic cations as well as other substrates. Mutations in this gene are associated with Kufor-Rakeb syndrome (KRS), also referred to as Parkinson disease 9. Multiple transcript variants encoding different isoforms have been found for this gene.[provided by RefSeq, Nov 2008]
HDDC3	374659	https://www.ncbi.nlm.nih.gov/gene/374659	HD domain containing 3	30522	MESH1; MYNRL15; (ppGpp)ase	protein coding	Predicted to enable guanosine-3',5'-bis(diphosphate) 3'-diphosphatase activity. [provided by Alliance of Genome Resources, Nov 2024]
SLC2A5	6518	https://www.ncbi.nlm.nih.gov/gene/6518	solute carrier family 2 member 5	11010	GLUT5; GLUT-5	protein coding	The protein encoded by this gene is a fructose transporter responsible for fructose uptake by the small intestine. The encoded protein also is necessary for the increase in blood pressure due to high dietary fructose consumption. [provided by RefSeq, Jun 2016]
PRRG4	79056	https://www.ncbi.nlm.nih.gov/gene/79056	proline rich and Gla domain 4	30799	TMG4; PRGP4	protein coding	Enables WW domain binding activity. Located in plasma membrane. Biomarker of cholangiocarcinoma. [provided by Alliance of Genome Resources, Nov 2024]
CDC25A	993	https://www.ncbi.nlm.nih.gov/gene/993	cell division cycle 25A	1725	CDC25A2	protein coding	CDC25A is a member of the CDC25 family of phosphatases. CDC25A is required for progression from G1 to the S phase of the cell cycle. It activates the cyclin-dependent kinase CDC2 by removing two phosphate groups. CDC25A is specifically degraded in response to DNA damage, which prevents cells with chromosomal abnormalities from progressing through cell division. CDC25A is an oncogene, although its…
PARK7	11315	https://www.ncbi.nlm.nih.gov/gene/11315	Parkinsonism associated deglycase	16369	DJ1; DJ-1; GATD2; HEL-S-67p	protein coding	The product of this gene belongs to the peptidase C56 family of proteins. It acts as a positive regulator of androgen receptor-dependent transcription. It may also function as a redox-sensitive chaperone, as a sensor for oxidative stress, and it apparently protects neurons against oxidative stress and cell death. Defects in this gene are the cause of autosomal recessive early-onset Parkinson dise…
RRM2	6241	https://www.ncbi.nlm.nih.gov/gene/6241	ribonucleotide reductase regulatory subunit M2	10452	R2; RR2; RR2M; C2orf48	protein coding	This gene encodes one of two non-identical subunits for ribonucleotide reductase. This reductase catalyzes the formation of deoxyribonucleotides from ribonucleotides. Synthesis of the encoded protein (M2) is regulated in a cell-cycle dependent fashion. Transcription from this gene can initiate from alternative promoters, which results in two isoforms that differ in the lengths of their N-termini.…
PIWIL4	143689	https://www.ncbi.nlm.nih.gov/gene/143689	piwi like RNA-mediated gene silencing 4	18444	HIWI2; MIWI2	protein coding	PIWIL4 belongs to the Argonaute family of proteins, which function in development and maintenance of germline stem cells (Sasaki et al., 2003 [PubMed 12906857]).[supplied by OMIM, Mar 2008]
SCARF1	8578	https://www.ncbi.nlm.nih.gov/gene/8578	scavenger receptor class F member 1	16820	SREC; SREC1; SREC-I	protein coding	The protein encoded by this gene is a scavenger receptor that is expressed in endothelial cells. It regulates the uptake of chemically modified low density lipoproteins, including acetylated low density lipoprotein (Ac-LDL), and it may be involved in atherogenesis. This gene is regulated by the transcription factors ZNF444/EZF-2 and SP1. Alternative splicing results in multiple transcript variant…
FFAR2	2867	https://www.ncbi.nlm.nih.gov/gene/2867	free fatty acid receptor 2	4501	FFA2R; GPR43	protein coding	This gene encodes a member of the GP40 family of G protein-coupled receptors that are clustered together on chromosome 19. The encoded protein is a receptor for short chain free fatty acids and may be involved in the inflammatory response and in regulating lipid plasma levels. [provided by RefSeq, Apr 2009]
PPDPF	79144	https://www.ncbi.nlm.nih.gov/gene/79144	pancreatic progenitor cell differentiation and proliferation factor	16142	exdpf; C20orf149; dJ697K14.9	protein coding	Predicted to be involved in cell differentiation. Predicted to act upstream of or within TORC1 signaling and liver development. Located in mitochondrion. [provided by Alliance of Genome Resources, Nov 2024]
LTB4R	1241	https://www.ncbi.nlm.nih.gov/gene/1241	leukotriene B4 receptor	6713	BLT1; BLTR; P2Y7; GPR16; LTBR1; P2RY7; CMKRL1; LTB4R1	protein coding	Predicted to enable G protein-coupled peptide receptor activity and leukotriene B4 receptor activity. Predicted to be involved in neuropeptide signaling pathway. Predicted to act upstream of or within signal transduction. Predicted to be located in membrane. Predicted to be active in plasma membrane. [provided by Alliance of Genome Resources, Nov 2024]
CLEC4D	338339	https://www.ncbi.nlm.nih.gov/gene/338339	C-type lectin domain family 4 member D	14554	MCL; MPCL; CD368; CLEC6; CLEC-6; CLECSF8; Dectin-3	protein coding	This gene encodes a member of the C-type lectin/C-type lectin-like domain (CTL/CTLD) superfamily. Members of this family share a common protein fold and have diverse functions, such as cell adhesion, cell-cell signalling, glycoprotein turnover, and roles in inflammation and immune response. This gene is closely linked to other CTL/CTLD superfamily members on chromosome 12p13 in the natural killer…
EML2	24139	https://www.ncbi.nlm.nih.gov/gene/24139	EMAP like 2	18035	ELP70; EMAP2; EMAP-2	protein coding	Enables microtubule binding activity. Involved in negative regulation of microtubule polymerization and regulation of microtubule nucleation. Located in mitotic spindle. [provided by Alliance of Genome Resources, Nov 2024]
SLC39A8	64116	https://www.ncbi.nlm.nih.gov/gene/64116	solute carrier family 39 member 8	20862	ZIP8; CDG2N; PP3105; BIGM103; LZT-Hs6	protein coding	This gene encodes a member of the SLC39 family of solute-carrier genes, which show structural characteristics of zinc transporters. The encoded protein is glycosylated and found in the plasma membrane and mitochondria, and functions in the cellular import of zinc at the onset of inflammation. It is also thought to be the primary transporter of the toxic cation cadmium, which is found in cigarette…
GK	2710	https://www.ncbi.nlm.nih.gov/gene/2710	glycerol kinase	4289	GK1; GKD	protein coding	The protein encoded by this gene belongs to the FGGY kinase family. This protein is a key enzyme in the regulation of glycerol uptake and metabolism. It catalyzes the phosphorylation of glycerol by ATP, yielding ADP and glycerol-3-phosphate. Mutations in this gene are associated with glycerol kinase deficiency (GKD). Alternatively spliced transcript variants encoding different isoforms have been …
FTLP2	392437	https://www.ncbi.nlm.nih.gov/gene/392437	ferritin light chain pseudogene 2	4001	FTLL2	pseudo	NA
RFNG	5986	https://www.ncbi.nlm.nih.gov/gene/5986	RFNG O-fucosylpeptide 3-beta-N-acetylglucosaminyltransferase	9974	NA	protein coding	Predicted to enable O-fucosylpeptide 3-beta-N-acetylglucosaminyltransferase activity. Predicted to be involved in regulation of Notch signaling pathway. Predicted to act upstream of or within positive regulation of Notch signaling pathway. Predicted to be located in Golgi membrane. [provided by Alliance of Genome Resources, Nov 2024]
CD274	29126	https://www.ncbi.nlm.nih.gov/gene/29126	CD274 molecule	17635	B7-H; B7H1; PDL1; PD-L1; hPD-L1; PDCD1L1; PDCD1LG1	protein coding	This gene encodes an immune inhibitory receptor ligand that is expressed by hematopoietic and non-hematopoietic cells, such as T cells and B cells and various types of tumor cells. The encoded protein is a type I transmembrane protein that has immunoglobulin V-like and C-like domains. Interaction of this ligand with its receptor inhibits T-cell activation and cytokine production. During infection…
GPAA1	8733	https://www.ncbi.nlm.nih.gov/gene/8733	glycosylphosphatidylinositol anchor attachment 1	4446	GAA1; hGAA1; GPIBD15	protein coding	Posttranslational glycosylphosphatidylinositol (GPI) anchor attachment serves as a general mechanism for linking proteins to the cell surface membrane. The protein encoded by this gene presumably functions in GPI anchoring at the GPI transfer step. The mRNA transcript is ubiquitously expressed in both fetal and adult tissues. The anchor attachment protein 1 contains an N-terminal signal sequence,…
VAMP8	8673	https://www.ncbi.nlm.nih.gov/gene/8673	vesicle associated membrane protein 8	12647	EDB; VAMP-8	protein coding	This gene encodes an integral membrane protein that belongs to the synaptobrevin/vesicle-associated membrane protein subfamily of soluble N-ethylmaleimide-sensitive factor attachment protein receptors (SNAREs). The encoded protein is involved in the fusion of synaptic vesicles with the presynaptic membrane.[provided by RefSeq, Jun 2010]
DPM3	54344	https://www.ncbi.nlm.nih.gov/gene/54344	dolichyl-phosphate mannosyltransferase subunit 3, regulatory	3007	CDG1O; MDDGB15; MDDGC15	protein coding	Dolichol-phosphate mannose (Dol-P-Man) serves as a donor of mannosyl residues on the lumenal side of the endoplasmic reticulum (ER). Lack of Dol-P-Man results in defective surface expression of GPI-anchored proteins. Dol-P-Man is synthesized from GDP-mannose and dolichol-phosphate on the cytosolic side of the ER by the enzyme dolichyl-phosphate mannosyltransferase. The protein encoded by this gen…
DUSP3	1845	https://www.ncbi.nlm.nih.gov/gene/1845	dual specificity phosphatase 3	3069	VHR	protein coding	The protein encoded by this gene is a member of the dual specificity protein phosphatase subfamily. These phosphatases inactivate their target kinases by dephosphorylating both the phosphoserine/threonine and phosphotyrosine residues. They negatively regulate members of the mitogen-activated protein (MAP) kinase superfamily (MAPK/ERK, SAPK/JNK, p38), which are associated with cellular proliferati…
SAMD9L	219285	https://www.ncbi.nlm.nih.gov/gene/219285	sterile alpha motif domain containing 9 like	1349	UEF1; ATXPC; DEL7q; DRIF2; MLSM7; SCA49; C7DELq; C7orf6; M7MLS1	protein coding	This gene encodes a cytoplasmic protein that acts as a tumor suppressor but also plays a key role in cell proliferation and the innate immune response to viral infection. The encoded protein contains an N-terminal sterile alpha motif domain. Naturally occurring mutations in this gene are associated with myeloid disorders such as juvenile myelomonocytic leukemia, acute myeloid leukemia, and myelod…
ABCA13	154664	https://www.ncbi.nlm.nih.gov/gene/154664	ATP binding cassette subfamily A member 13	14638	NA	protein coding	In human, the ATP-binding cassette (ABC) family of transmembrane transporters has at least 48 genes and 7 gene subfamilies. This gene is a member of ABC gene subfamily A (ABCA). Genes within the ABCA family typically encode several thousand amino acids. Like other ABC transmembrane transporter proteins, this protein has 12 or more transmembrane alpha-helix domains that likely arrange to form a si…
H2BC12	85236	https://www.ncbi.nlm.nih.gov/gene/85236	H2B clustered histone 12	13954	H2BK; H2B/S; H2BFT; H2BFAiii; HIST1H2BK	protein coding	Histones are basic nuclear proteins that are responsible for the nucleosome structure of the chromosomal fiber in eukaryotes. Two molecules of each of the four core histones (H2A, H2B, H3, and H4) form an octamer, around which approximately 146 bp of DNA is wrapped in repeating units, called nucleosomes. The linker histone, H1, interacts with linker DNA between nucleosomes and functions in the co…
ZNF324B	388569	https://www.ncbi.nlm.nih.gov/gene/388569	zinc finger protein 324B	33107	NA	protein coding	Predicted to enable DNA-binding transcription factor activity, RNA polymerase II-specific and RNA polymerase II cis-regulatory region sequence-specific DNA binding activity. Predicted to be involved in regulation of transcription by RNA polymerase II. Predicted to be active in nucleus. [provided by Alliance of Genome Resources, Nov 2024]
TNFSF13B	10673	https://www.ncbi.nlm.nih.gov/gene/10673	TNF superfamily member 13b	11929	DTL; BAFF; BLYS; CD257; TALL1; THANK; ZTNF4; TALL-1; TNLG7A; TNFSF20	protein coding	The protein encoded by this gene is a cytokine that belongs to the tumor necrosis factor (TNF) ligand family. This cytokine is a ligand for receptors TNFRSF13B/TACI, TNFRSF17/BCMA, and TNFRSF13C/BAFFR. This cytokine is expressed in B cell lineage cells, and acts as a potent B cell activator. It has been also shown to play an important role in the proliferation and differentiation of B cells. Alte…
PSME2	5721	https://www.ncbi.nlm.nih.gov/gene/5721	proteasome activator subunit 2	9569	PA28B; REGbeta; PA28beta	protein coding	The 26S proteasome is a multicatalytic proteinase complex with a highly ordered structure composed of 2 complexes, a 20S core and a 19S regulator. The 20S core is composed of 4 rings of 28 non-identical subunits; 2 rings are composed of 7 alpha subunits and 2 rings are composed of 7 beta subunits. The 19S regulator is composed of a base, which contains 6 ATPase subunits and 2 non-ATPase subunits,…
ENO1	2023	https://www.ncbi.nlm.nih.gov/gene/2023	enolase 1	3350	NNE; PPH; MPB1; ENO1L1; ENO1-IT1; HEL-S-17	protein coding	This gene encodes alpha-enolase, one of three enolase isoenzymes found in mammals. Each isoenzyme is a homodimer composed of 2 alpha, 2 gamma, or 2 beta subunits, and functions as a glycolytic enzyme. Alpha-enolase in addition, functions as a structural lens protein (tau-crystallin) in the monomeric form. Alternative splicing of this gene results in a shorter isoform that has been shown to bind t…
NAGA	4668	https://www.ncbi.nlm.nih.gov/gene/4668	alpha-N-acetylgalactosaminidase	7631	GALB; D22S674	protein coding	NAGA encodes the lysosomal enzyme alpha-N-acetylgalactosaminidase, which cleaves alpha-N-acetylgalactosaminyl moieties from glycoconjugates. Mutations in NAGA have been identified as the cause of Schindler disease types I and II (type II also known as Kanzaki disease). [provided by RefSeq, Jul 2008]
PADI2	11240	https://www.ncbi.nlm.nih.gov/gene/11240	peptidyl arginine deiminase 2	18341	PAD2; PDI2; PAD-H19	protein coding	This gene encodes a member of the peptidyl arginine deiminase family of enzymes, which catalyze the post-translational deimination of proteins by converting arginine residues into citrullines in the presence of calcium ions. The family members have distinct substrate specificities and tissue-specific expression patterns. The type II enzyme is the most widely expressed family member. Known substra…
ALPL	249	https://www.ncbi.nlm.nih.gov/gene/249	alkaline phosphatase, biomineralization associated	438	HOPS; HPPA; HPPC; HPPI; HPPO; TNAP; TNALP; APTNAP; TNSALP; AP-TNAP; TNS-ALP	protein coding	This gene encodes a member of the alkaline phosphatase family of proteins. There are at least four distinct but related alkaline phosphatases: intestinal, placental, placental-like, and liver/bone/kidney (tissue non-specific). The first three are located together on chromosome 2, while the tissue non-specific form is located on chromosome 1. The product of this gene is a membrane bound glycosylat…
IFITM3P1	728048	https://www.ncbi.nlm.nih.gov/gene/728048	IFITM3 pseudogene 1	54538	NA	pseudo	NA
SAA1	6288	https://www.ncbi.nlm.nih.gov/gene/6288	serum amyloid A1	10513	SAA; PIG4; SAA2; TP53I4	protein coding	This gene encodes a member of the serum amyloid A family of apolipoproteins. The encoded preproprotein is proteolytically processed to generate the mature protein. This protein is a major acute phase protein that is highly expressed in response to inflammation and tissue injury. This protein also plays an important role in HDL metabolism and cholesterol homeostasis. High levels of this protein ar…
RACGAP1	29127	https://www.ncbi.nlm.nih.gov/gene/29127	Rac GTPase activating protein 1	9804	CYK4; CDAN3B; ID-GAP; HsCYK-4; MgcRacGAP	protein coding	This gene encodes a GTPase-activating protein (GAP) that is a compoment of the centralspindlin complex. This protein binds activated forms of Rho GTPases and stimulates GTP hydrolysis, which results in negative regulation of Rho-mediated signals. This protein plays a regulatory role in cytokinesis, cell growth, and differentiation. Alternatively spliced transcript variants have been found for thi…
CFL1	1072	https://www.ncbi.nlm.nih.gov/gene/1072	cofilin 1	1874	CFL; cofilin; HEL-S-15	protein coding	The protein encoded by this gene can polymerize and depolymerize F-actin and G-actin in a pH-dependent manner. Increased phosphorylation of this protein by LIM kinase aids in Rho-induced reorganization of the actin cytoskeleton. Cofilin is a widely distributed intracellular actin-modulating protein that binds and depolymerizes filamentous F-actin and inhibits the polymerization of monomeric G-act…
ALDOA	226	https://www.ncbi.nlm.nih.gov/gene/226	aldolase, fructose-bisphosphate A	414	ALDA; GSD12; HEL-S-87p	protein coding	This gene encodes a member of the class I fructose-bisphosphate aldolase protein family. The encoded protein is a glycolytic enzyme that catalyzes the reversible conversion of fructose-1,6-bisphosphate to glyceraldehyde 3-phosphate and dihydroxyacetone phosphate. Three aldolase isozymes (A, B, and C), encoded by three different genes, are differentially expressed during development. Mutations in …
NCF4	4689	https://www.ncbi.nlm.nih.gov/gene/4689	neutrophil cytosolic factor 4	7662	NCF; CGD3; P40PHOX; SH3PXD4	protein coding	The protein encoded by this gene is a cytosolic regulatory component of the superoxide-producing phagocyte NADPH-oxidase, a multicomponent enzyme system important for host defense. This protein is preferentially expressed in cells of myeloid lineage. It interacts primarily with neutrophil cytosolic factor 2 (NCF2/p67-phox) to form a complex with neutrophil cytosolic factor 1 (NCF1/p47-phox), whic…
MS4A3	932	https://www.ncbi.nlm.nih.gov/gene/932	membrane spanning 4-domains A3	7317	HTM4; CD20L	protein coding	This gene encodes a member of the membrane-spanning 4A gene family. Members of this protein family are characterized by common structural features and similar intron/exon splice boundaries and display unique expression patterns among hematopoietic cells and nonlymphoid tissues. This family member likely plays a role in signal transduction and may function as a subunit associated with receptor com…
BAZ2B-AS1	643072	https://www.ncbi.nlm.nih.gov/gene/643072	BAZ2B antisense RNA 1	55862	lnc-BAZ2B	ncRNA	NA
MCEMP1	199675	https://www.ncbi.nlm.nih.gov/gene/199675	mast cell expressed membrane protein 1	27291	C19orf59	protein coding	This gene encodes a single-pass transmembrane protein. Based on its expression pattern, it is speculated to be involved in regulating mast cell differentiation or immune responses. [provided by RefSeq, Jul 2008]
SLC7A1	6541	https://www.ncbi.nlm.nih.gov/gene/6541	solute carrier family 7 member 1	11057	ERR; ATRC1; CAT-1; HCAT1; REC1L	protein coding	Enables L-arginine transmembrane transporter activity; L-histidine transmembrane transporter activity; and L-lysine transmembrane transporter activity. Involved in carboxylic acid transport. Located in apical plasma membrane and basolateral plasma membrane. Part of protein-containing complex. [provided by Alliance of Genome Resources, Nov 2024]
VSIG4	11326	https://www.ncbi.nlm.nih.gov/gene/11326	V-set and immunoglobulin domain containing 4	17032	CRIg; Z39IG	protein coding	This gene encodes a v-set and immunoglobulin-domain containing protein that is structurally related to the B7 family of immune regulatory proteins. The encoded protein may be a negative regulator of T-cell responses. This protein is also a receptor for the complement component 3 fragments C3b and iC3b. Alternate splicing results in multiple transcript variants. [provided by RefSeq, May 2010]
COL17A1	1308	https://www.ncbi.nlm.nih.gov/gene/1308	collagen type XVII alpha 1 chain	2194	ERED; JEB4; BP180; BPA-2; BPAG2; LAD-1; BA16H23.2	protein coding	This gene encodes the alpha chain of type XVII collagen. Unlike most collagens, collagen XVII is a transmembrane protein. Collagen XVII is a structural component of hemidesmosomes, multiprotein complexes at the dermal-epidermal basement membrane zone that mediate adhesion of keratinocytes to the underlying membrane. Mutations in this gene are associated with both generalized atrophic benign and j…
NCF1	653361	https://www.ncbi.nlm.nih.gov/gene/653361	neutrophil cytosolic factor 1	7660	CGD1; NCF1A; NOXO2; p47phox; SH3PXD1A	protein coding	The protein encoded by this gene is a 47 kDa cytosolic subunit of neutrophil NADPH oxidase. This oxidase is a multicomponent enzyme that is activated to produce superoxide anion. Mutations in this gene have been associated with chronic granulomatous disease. [provided by RefSeq, Jul 2008]
NKIRAS2	28511	https://www.ncbi.nlm.nih.gov/gene/28511	NFKB inhibitor interacting Ras like 2	17898	KBRAS2; kappaB-Ras2	protein coding	Predicted to enable GTPase activating protein binding activity. Predicted to be involved in Ral protein signal transduction. Predicted to act upstream of or within several processes, including lung alveolus development; regulation of signal transduction; and surfactant homeostasis. Predicted to be located in cytoplasm. [provided by Alliance of Genome Resources, Nov 2024]
OAZ1	4946	https://www.ncbi.nlm.nih.gov/gene/4946	ornithine decarboxylase antizyme 1	8095	AZ1; AZI; OAZ	protein coding	The protein encoded by this gene belongs to the ornithine decarboxylase antizyme family, which plays a role in cell growth and proliferation by regulating intracellular polyamine levels. Expression of antizymes requires +1 ribosomal frameshifting, which is enhanced by high levels of polyamines. Antizymes in turn bind to and inhibit ornithine decarboxylase (ODC), the key enzyme in polyamine biosyn…
KIF4A	24137	https://www.ncbi.nlm.nih.gov/gene/24137	kinesin family member 4A	13339	KIF4; TMDI; KIF4G1; MRX100; XLID100	protein coding	This gene encodes a member of the kinesin 4 subfamily of kinesin related proteins. The encoded protein is an ATP dependent microtubule-based motor protein that is involved in the intracellular transport of membranous organelles. This protein also associates with condensed chromosome arms and may be involved in maintaining chromosome integrity during mitosis. This protein may also be involved in t…
LRG1	116844	https://www.ncbi.nlm.nih.gov/gene/116844	leucine rich alpha-2-glycoprotein 1	29480	LRG; HMFT1766	protein coding	The leucine-rich repeat (LRR) family of proteins, including LRG1, have been shown to be involved in protein-protein interaction, signal transduction, and cell adhesion and development. LRG1 is expressed during granulocyte differentiation (O'Donnell et al., 2002 [PubMed 12223515]).[supplied by OMIM, Mar 2008]
TRAFD1	10906	https://www.ncbi.nlm.nih.gov/gene/10906	TRAF-type zinc finger domain containing 1	24808	FLN29	protein coding	The innate immune system confers host defense against viral and microbial infection, and TRAFD1 is a negative feedback regulator that controls excessive immune responses (Sanada et al., 2008 [PubMed 18849341]).[supplied by OMIM, Dec 2009]
MFSD14B	84641	https://www.ncbi.nlm.nih.gov/gene/84641	major facilitator superfamily domain containing 14B	23376	HIATL1	protein coding	Predicted to enable transmembrane transporter activity. Predicted to be involved in transmembrane transport. Predicted to be located in membrane. [provided by Alliance of Genome Resources, Nov 2024]
PLB1	151056	https://www.ncbi.nlm.nih.gov/gene/151056	phospholipase B1	30041	PLB; PLB/LIP	protein coding	This gene encodes a membrane-associated phospholipase that displays lysophospholipase and phospholipase A2 activities through removal of sn-1 and sn-2 fatty acids of glycerophospholipids. In addition, it displays lipase and retinyl ester hydrolase activities. The encoded protein is highly conserved and is composed of a large, glycosylated extracellular domain composed of four tandem homologous do…
TYMP	1890	https://www.ncbi.nlm.nih.gov/gene/1890	thymidine phosphorylase	3148	TP; ECGF; ECGF1; MNGIE; MEDPS1; MTDPS1; PDECGF; hPD-ECGF	protein coding	This gene encodes an angiogenic factor which promotes angiogenesis in vivo and stimulates the in vitro growth of a variety of endothelial cells. It has a highly restricted target cell specificity acting only on endothelial cells. Mutations in this gene have been associated with mitochondrial neurogastrointestinal encephalomyopathy. Multiple alternatively spliced transcript variants have been iden…
SERPINB6	5269	https://www.ncbi.nlm.nih.gov/gene/5269	serpin family B member 6	8950	CAP; PI6; PTI; PI-6; SPI3; DFNB91; MSTP057	protein coding	The protein encoded by this gene is a member of the serpin (serine proteinase inhibitor) superfamily, and ovalbumin(ov)-serpin subfamily. It was originally discovered as a placental thrombin inhibitor. The mouse homolog was found to be expressed in the hair cells of the inner ear. Mutations in this gene are associated with nonsyndromic progressive hearing loss, suggesting that this serpin plays a…
ORAI3	93129	https://www.ncbi.nlm.nih.gov/gene/93129	ORAI calcium release-activated calcium modulator 3	28185	TMEM142C	protein coding	Enables store-operated calcium channel activity. Involved in store-operated calcium entry. Located in plasma membrane. [provided by Alliance of Genome Resources, Nov 2024]
FAM131B-AS2	100507507	https://www.ncbi.nlm.nih.gov/gene/100507507	FAM131B antisense RNA 2	56141	NA	ncRNA	NA
C3orf52	79669	https://www.ncbi.nlm.nih.gov/gene/79669	chromosome 3 open reading frame 52	26255	TTMP; HYPT15	protein coding	Located in plasma membrane. Implicated in hypotrichosis 15. [provided by Alliance of Genome Resources, Nov 2024]
NAPA	8775	https://www.ncbi.nlm.nih.gov/gene/8775	NSF attachment protein alpha	7641	SNAPA	protein coding	This gene encodes a member of the soluble NSF attachment protein (SNAP) family. SNAP proteins play a critical role in the docking and fusion of vesicles to target membranes as part of the 20S NSF-SNAP-SNARE complex. The encoded protein plays a role in the completion of membrane fusion by mediating the interaction of N-ethylmaleimide-sensitive factor (NSF) with the vesicle-associated and membrane-…
IFIT2	3433	https://www.ncbi.nlm.nih.gov/gene/3433	interferon induced protein with tetratricopeptide repeats 2	5409	P54; G10P2; IFI54; ISG54; cig42; IFI-54; IFIT-2; ISG-54; GARG-39; IFI-54K; ISG-54K; ISG-54 K	protein coding	Enables RNA binding activity. Involved in antiviral innate immune response and positive regulation of apoptotic process. Located in endoplasmic reticulum. [provided by Alliance of Genome Resources, Nov 2024]
CDCA2	157313	https://www.ncbi.nlm.nih.gov/gene/157313	cell division cycle associated 2	14623	PPP1R81; Repo-Man	protein coding	This gene encodes a targeting subunit of the cell-cycle associated protein, protein phosphatase 1, with a role in targeting this protein to chromatin during anaphase. These two proteins comprise a phosphatase complex that is involved in nuclear envelope reformation and regulation of the DNA damage response. The encoded protein may also play a role in cancer progression. Alternative splicing resul…
NCF1C	654817	https://www.ncbi.nlm.nih.gov/gene/654817	neutrophil cytosolic factor 1C (pseudogene)	32523	SH3PXD1C	pseudo	The neutrophil cytosolic factor 1 (NCF1) gene encodes the 47 kDa cytosolic subunit of neutrophil NADPH oxidase, which produces superoxide anion. The NCF1 gene is located in close proximity to two highly similar, multi-exon pseudogenes at chromosome 7q11.23, corresponding to this gene record and GeneID:654816. The two pseudogenes contain a dinucleotide deletion (delta-GT) in exon 2 that results in…
RNF208	727800	https://www.ncbi.nlm.nih.gov/gene/727800	ring finger protein 208	25420	NA	protein coding	Enables ubiquitin-protein transferase activity. Involved in protein autoubiquitination. Located in cytosol and nucleoplasm. [provided by Alliance of Genome Resources, Nov 2024]
STAT3	6774	https://www.ncbi.nlm.nih.gov/gene/6774	signal transducer and activator of transcription 3	11364	APRF; HIES; ADMIO; ADMIO1	protein coding	The protein encoded by this gene is a member of the STAT protein family. In response to cytokines and growth factors, STAT family members are phosphorylated by the receptor associated kinases, and then form homo- or heterodimers that translocate to the cell nucleus where they act as transcription activators. This protein is activated through phosphorylation in response to various cytokines and gr…
CITED4	163732	https://www.ncbi.nlm.nih.gov/gene/163732	Cbp/p300 interacting transactivator with Glu/Asp rich carboxy-terminal domain 4	18696	NA	protein coding	The protein encoded by this intronless gene belongs to the CITED family of transcriptional coactivators that bind to several proteins, including CREB-binding protein (CBP) and p300, via a conserved 32 aa C-terminal motif, and regulate gene transcription. This protein also interacts with transcription factor AP2 (TFAP2), and thus may function as a co-activator for TFAP2. Hypermethylation and trans…
EPSTI1	94240	https://www.ncbi.nlm.nih.gov/gene/94240	epithelial stromal interaction 1	16465	BRESI1	protein coding	The protein encoded by this gene has been shown to promote tumor invasion and metastasis in some invasive cancer cells when overexpressed. Expression of this gene has been shown to be upregulated by direct binding of the Kruppel like factor 8 protein to promoter sequences. The translated protein interacts with the amino terminal region of the valosin containing protein gene product, resulting in …
SFTPA2	729238	https://www.ncbi.nlm.nih.gov/gene/729238	surfactant protein A2	10799	ILD2; PSAP; PSPA; SP-A; SPA2; PSP-A; SFTP1; SP-2A; SPAII; COLEC5; SFTPA2B	protein coding	This gene is one of several genes encoding pulmonary-surfactant associated proteins (SFTPA) located on chromosome 10. Mutations in this gene and a highly similar gene located nearby, which affect the highly conserved carbohydrate recognition domain, are associated with idiopathic pulmonary fibrosis. The current version of the assembly displays only a single centromeric SFTPA gene pair rather than…
GADD45G	10912	https://www.ncbi.nlm.nih.gov/gene/10912	growth arrest and DNA damage inducible gamma	4097	CR6; DDIT2; GRP17; GADD45gamma	protein coding	This gene is a member of a group of genes whose transcript levels are increased following stressful growth arrest conditions and treatment with DNA-damaging agents. The protein encoded by this gene responds to environmental stresses by mediating activation of the p38/JNK pathway via MTK1/MEKK4 kinase. The GADD45G is highly expressed in placenta. [provided by RefSeq, Jul 2008]
MSRB1	51734	https://www.ncbi.nlm.nih.gov/gene/51734	methionine sulfoxide reductase B1	14133	SELR; SELX; SepR; SEPX1; HSPC270; SELENOR; SELENOX	protein coding	The protein encoded by this gene belongs to the methionine-R-sulfoxide reductase B (MsrB) family. Members of this family function as repair enzymes that protect proteins from oxidative stress by catalyzing the reduction of methionine-R-sulfoxides to methionines. This protein is highly expressed in liver and kidney, and is localized to the nucleus and cytosol. It is the only member of the MsrB fam…
PIP5K1C	23396	https://www.ncbi.nlm.nih.gov/gene/23396	phosphatidylinositol-4-phosphate 5-kinase type 1 gamma	8996	LCCS3; PIP5Kgamma; PIP5K-GAMMA; PIP5K1-gamma	protein coding	This locus encodes a type I phosphatidylinositol 4-phosphate 5-kinase. The encoded protein catalyzes phosphorylation of phosphatidylinositol 4-phosphate, producing phosphatidylinositol 4,5-bisphosphate. This enzyme is found at synapses and has been found to play roles in endocytosis and cell migration. Mutations at this locus have been associated with lethal congenital contractural syndrome. Alte…
IL18	3606	https://www.ncbi.nlm.nih.gov/gene/3606	interleukin 18	5986	IGIF; IL-18; IL-1g; IL1F4	protein coding	The protein encoded by this gene is a proinflammatory cytokine of the IL-1 family that is constitutively found as a precursor within the cytoplasm of a variety of cells including macrophages and keratinocytes. The inactive IL-18 precursor is processed to its active form by caspase-1, and is capable of stimulating interferon gamma production, and of regulating both T helper (Th) 1 and Th2 response…
CRP	1401	https://www.ncbi.nlm.nih.gov/gene/1401	C-reactive protein	2367	PTX1	protein coding	The protein encoded by this gene belongs to the pentraxin family which also includes serum amyloid P component protein and pentraxin 3. Pentraxins are involved in complement activation and amplification via communication with complement initiation pattern recognition molecules, but also complement regulation via recruitment of complement regulators. The encoded protein has a calcium dependent lig…
RMI2	116028	https://www.ncbi.nlm.nih.gov/gene/116028	RecQ mediated genome instability 2	28349	BLAP18; C16orf75	protein coding	RMI2 is a component of the BLM (RECQL3; MIM 604610) complex, which plays a role in homologous recombination-dependent DNA repair and is essential for genome stability (Xu et al., 2008 [PubMed 18923082]).[supplied by OMIM, Nov 2008]
PGLYRP1	8993	https://www.ncbi.nlm.nih.gov/gene/8993	peptidoglycan recognition protein 1	8904	PGRP; TAG7; PGRPS; PGLYRP; PGRP-S; TNFSF3L	protein coding	Enables several functions, including Hsp70 protein binding activity; peptidoglycan binding activity; and peptidoglycan immune receptor activity. Involved in antimicrobial humoral immune response mediated by antimicrobial peptide; defense response to Gram-positive bacterium; and detection of bacterium. Located in extracellular exosome. Is active in extracellular space. [provided by Alliance of Gen…
HAUS4	54930	https://www.ncbi.nlm.nih.gov/gene/54930	HAUS augmin like complex subunit 4	20163	C14orf94	protein coding	This gene encodes a subunit of the centrosome complex termed the human augmin complex. The encoded protein localizes to the spindle microtubules and may play a role in mitotic spindle assembly and maintenance of centrosome integrity during cell division. Alternate splicing results in multiple transcript variants. A pseudogene of this gene is found on chromosome 1. [provided by RefSeq, Oct 2009]
IL27	246778	https://www.ncbi.nlm.nih.gov/gene/246778	interleukin 27	19157	p28; IL30; IL-27; IL27A; IL-27A; IL27p28	protein coding	The protein encoded by this gene is one of the subunits of a heterodimeric cytokine complex. This protein is related to interleukin 12A (IL12A). It interacts with Epstein-Barr virus induced gene 3 (EBI3), a protein similar to interleukin 12B (IL12B), and forms a complex that has been shown to drive rapid expansion of naive but not memory CD4(+) T cells. The complex is also found to synergize stro…
UQCRH	7388	https://www.ncbi.nlm.nih.gov/gene/7388	ubiquinol-cytochrome c reductase hinge protein	12590	QCR6; UQCR8; MC3DN11	protein coding	Enables ubiquinol-cytochrome-c reductase activity. Predicted to be involved in mitochondrial electron transport, ubiquinol to cytochrome c. Located in mitochondrion. Part of mitochondrial inner membrane. Implicated in mitochondrial complex III deficiency. [provided by Alliance of Genome Resources, Nov 2024]
SMIM27	100129250	https://www.ncbi.nlm.nih.gov/gene/100129250	small integral membrane protein 27	31420	C9orf133; TOPORS-AS1	protein coding	Predicted to be located in membrane. [provided by Alliance of Genome Resources, Nov 2024]
KCNJ15	3772	https://www.ncbi.nlm.nih.gov/gene/3772	potassium inwardly rectifying channel subfamily J member 15	6261	IRKK; KIR1.3; KIR4.2	protein coding	Potassium channels are present in most mammalian cells, where they participate in a wide range of physiologic responses. The protein encoded by this gene is an integral membrane protein and inward-rectifier type potassium channel. The encoded protein has a greater tendency to allow potassium to flow into a cell rather than out of a cell. Eight transcript variants encoding the same protein have be…
DHRS9	10170	https://www.ncbi.nlm.nih.gov/gene/10170	dehydrogenase/reductase 9	16888	RDHL; RDH15; RDHTBE; SDR9C4; RDH-TBE; RETSDR8; hRoDH-E2; 3ALPHA-HSD; 3-alpha-HSD	protein coding	This gene encodes a member of the short-chain dehydrogenases/reductases (SDR) family. The encoded protein has been identified as a moonlighting protein based on its ability to perform mechanistically distinct functions. This protein demonstrates oxidoreductase activity toward hydroxysteroids and is able to convert 3-alpha-tetrahydroprogesterone to dihydroxyprogesterone and 3-alpha-androstanediol …
MT2A	4502	https://www.ncbi.nlm.nih.gov/gene/4502	metallothionein 2A	7406	MT2; MT-2; MT-II	protein coding	This gene is a member of the metallothionein family of genes. Proteins encoded by this gene family are low in molecular weight, are cysteine-rich, lack aromatic residues, and bind divalent heavy metal ions, altering the intracellular concentration of heavy metals in the cell. These proteins act as anti-oxidants, protect against hydroxyl free radicals, are important in homeostatic control of metal…
SPC24	147841	https://www.ncbi.nlm.nih.gov/gene/147841	SPC24 component of NDC80 kinetochore complex	26913	SPBC24	protein coding	Predicted to contribute to microtubule binding activity. Involved in attachment of spindle microtubules to kinetochore. Located in nucleolus and nucleoplasm. Part of Ndc80 complex. [provided by Alliance of Genome Resources, Nov 2024]
BAD	572	https://www.ncbi.nlm.nih.gov/gene/572	BCL2 associated agonist of cell death	936	BBC2; BCL2L8	protein coding	The protein encoded by this gene is a member of the BCL-2 family. BCL-2 family members are known to be regulators of programmed cell death. This protein positively regulates cell apoptosis by forming heterodimers with BCL-xL (B-cell lymphoma-extra large) and BCL-2, and reversing their death repressor activity. Proapoptotic activity of this protein is regulated through its phosphorylation. Protein…
DNAJB12	54788	https://www.ncbi.nlm.nih.gov/gene/54788	DnaJ heat shock protein family (Hsp40) member B12	14891	DJ10	protein coding	DNAJB12 belongs to the evolutionarily conserved DNAJ/HSP40 family of proteins, which regulate molecular chaperone activity by stimulating ATPase activity. DNAJ proteins may have up to 3 distinct domains: a conserved 70-amino acid J domain, usually at the N terminus; a glycine/phenylalanine (G/F)-rich region; and a cysteine-rich domain containing 4 motifs resembling a zinc finger domain (Ohtsuka a…
RNASEK	440400	https://www.ncbi.nlm.nih.gov/gene/440400	ribonuclease K	33911	NA	protein coding	Enables RNA endonuclease activity. Involved in endosomal lumen acidification; proton transmembrane transport; and receptor-mediated endocytosis of virus by host cell. Part of membrane. [provided by Alliance of Genome Resources, Nov 2024]
GET3	439	https://www.ncbi.nlm.nih.gov/gene/439	guided entry of tail-anchored proteins factor 3, ATPase	752	ARSA1; ASNA1; CMD2H; TRC40; ARSA-I; ASNA-I	protein coding	This gene represents the human homolog of the bacterial arsA gene, encoding the arsenite-stimulated ATPase component of the arsenite transporter responsible for resistance to arsenicals. This protein is also a central component of a transmembrane domain (TMD) recognition complex (TRC) that is involved in the post-translational delivery of tail-anchored (TA) proteins from the cytosol to the endopl…
PIGA	5277	https://www.ncbi.nlm.nih.gov/gene/5277	phosphatidylinositol glycan anchor biosynthesis class A	8957	GPI3; PNH1; PIG-A; MCAHS2; NEDEPH	protein coding	This gene encodes a protein required for synthesis of N-acetylglucosaminyl phosphatidylinositol (GlcNAc-PI), the first intermediate in the biosynthetic pathway of GPI anchor. The GPI anchor is a glycolipid found on many blood cells and which serves to anchor proteins to the cell surface. Paroxysmal nocturnal hemoglobinuria, an acquired hematologic disorder, has been shown to result from mutations…
GNA15	2769	https://www.ncbi.nlm.nih.gov/gene/2769	G protein subunit alpha 15	4383	HG1L; GNA16	protein coding	Enables G protein-coupled receptor binding activity. Acts upstream of or within with a positive effect on calcium-mediated signaling. Predicted to be located in plasma membrane. Predicted to be part of heterotrimeric G-protein complex. Predicted to be active in cytoplasm. [provided by Alliance of Genome Resources, Nov 2024]
C3AR1	719	https://www.ncbi.nlm.nih.gov/gene/719	complement C3a receptor 1	1319	AZ3B; C3AR; HNFAG09	protein coding	C3a is an anaphylatoxin released during activation of the complement system. The protein encoded by this gene is an orphan G protein-coupled receptor for C3a. Binding of C3a by the encoded receptor activates chemotaxis, granule enzyme release, superoxide anion production, and bacterial opsonization. [provided by RefSeq, May 2016]
MED9	55090	https://www.ncbi.nlm.nih.gov/gene/55090	mediator complex subunit 9	25487	MED25	protein coding	The multiprotein Mediator complex is a coactivator required for activation of RNA polymerase II transcription by DNA bound transcription factors. The protein encoded by this gene is thought to be a subunit of the Mediator complex. This gene is located within the Smith-Magenis syndrome region on chromosome 17. [provided by RefSeq, Jul 2008]
GADD45B	4616	https://www.ncbi.nlm.nih.gov/gene/4616	growth arrest and DNA damage inducible beta	4096	MYD118; GADD45BETA	protein coding	This gene is a member of a group of genes whose transcript levels are increased following stressful growth arrest conditions and treatment with DNA-damaging agents. The genes in this group respond to environmental stresses by mediating activation of the p38/JNK pathway. This activation is mediated via their proteins binding and activating MTK1/MEKK4 kinase, which is an upstream activator of both …
CDCA7	83879	https://www.ncbi.nlm.nih.gov/gene/83879	cell division cycle associated 7	14628	ICF3; JPO1	protein coding	This gene was identified as a c-Myc responsive gene, and behaves as a direct c-Myc target gene. Overexpression of this gene is found to enhance the transformation of lymphoblastoid cells, and it complements a transformation-defective Myc Box II mutant, suggesting its involvement in c-Myc-mediated cell transformation. Two alternatively spliced transcript variants encoding distinct isoforms have be…
LRRK2	120892	https://www.ncbi.nlm.nih.gov/gene/120892	leucine rich repeat kinase 2	18618	PARK8; RIPK7; ROCO2; AURA17; DARDARIN	protein coding	This gene is a member of the leucine-rich repeat kinase family and encodes a protein with an ankryin repeat region, a leucine-rich repeat (LRR) domain, a kinase domain, a DFG-like motif, a RAS domain, a GTPase domain, a MLK-like domain, and a WD40 domain. The protein is present largely in the cytoplasm but also associates with the mitochondrial outer membrane. Mutations in this gene have been ass…
TNFAIP6	7130	https://www.ncbi.nlm.nih.gov/gene/7130	TNF alpha induced protein 6	11898	TSG6; TSG-6	protein coding	The protein encoded by this gene is a secretory protein that contains a hyaluronan-binding domain, and thus is a member of the hyaluronan-binding protein family. The hyaluronan-binding domain is known to be involved in extracellular matrix stability and cell migration. This protein has been shown to form a stable complex with inter-alpha-inhibitor (I alpha I), and thus enhance the serine protease…
SRGN	5552	https://www.ncbi.nlm.nih.gov/gene/5552	serglycin	9361	PPG; PRG; PRG1	protein coding	This gene encodes a protein best known as a hematopoietic cell granule proteoglycan. Proteoglycans stored in the secretory granules of many hematopoietic cells also contain a protease-resistant peptide core, which may be important for neutralizing hydrolytic enzymes. This encoded protein was found to be associated with the macromolecular complex of granzymes and perforin, which may serve as a med…
ALAS1	211	https://www.ncbi.nlm.nih.gov/gene/211	5'-aminolevulinate synthase 1	396	ALAS; MIG4; ALAS3; ALASH; ALAS-H	protein coding	This gene encodes the mitochondrial enzyme which is catalyzes the rate-limiting step in heme (iron-protoporphyrin) biosynthesis. The enzyme encoded by this gene is the housekeeping enzyme; a separate gene encodes a form of the enzyme that is specific for erythroid tissue. The level of the mature encoded protein is regulated by heme: high levels of heme down-regulate the mature enzyme in mitochond…
LRP3	4037	https://www.ncbi.nlm.nih.gov/gene/4037	LDL receptor related protein 3	6695	NA	protein coding	Involved in negative regulation of fat cell differentiation; positive regulation of osteoblast differentiation; and regulation of gene expression. Predicted to be located in membrane. Predicted to be active in plasma membrane. [provided by Alliance of Genome Resources, Nov 2024]
TMEM164	84187	https://www.ncbi.nlm.nih.gov/gene/84187	transmembrane protein 164	26217	bB360B22.3	protein coding	Involved in positive regulation of ferroptosis. Predicted to be located in membrane. [provided by Alliance of Genome Resources, Nov 2024]
PYGL	5836	https://www.ncbi.nlm.nih.gov/gene/5836	glycogen phosphorylase L	9725	GSD6	protein coding	This gene encodes a homodimeric protein that catalyses the cleavage of alpha-1,4-glucosidic bonds to release glucose-1-phosphate from liver glycogen stores. This protein switches from inactive phosphorylase B to active phosphorylase A by phosphorylation of serine residue 15. Activity of this enzyme is further regulated by multiple allosteric effectors and hormonal controls. Humans have three glyc…
IGLV3-19	28797	https://www.ncbi.nlm.nih.gov/gene/28797	immunoglobulin lambda variable 3-19	5903	VL3L; V2-13; IGLV319	other	Predicted to be involved in immune response. Located in extracellular exosome. [provided by Alliance of Genome Resources, Nov 2024]
APOBEC3A	200315	https://www.ncbi.nlm.nih.gov/gene/200315	apolipoprotein B mRNA editing enzyme catalytic subunit 3A	17343	A3A; ARP3; PHRBN; bK150C2.1	protein coding	This gene is a member of the cytidine deaminase gene family. It is one of seven related genes or pseudogenes found in a cluster, thought to result from gene duplication, on chromosome 22. Members of the cluster encode proteins that are structurally and functionally related to the C to U RNA-editing cytidine deaminase APOBEC1. The protein encoded by this gene lacks the zinc binding activity of oth…
IRF1	3659	https://www.ncbi.nlm.nih.gov/gene/3659	interferon regulatory factor 1	6116	MAR; IRF-1; IMD117	protein coding	The protein encoded by this gene is a transcriptional regulator and tumor suppressor, serving as an activator of genes involved in both innate and acquired immune responses. The encoded protein activates the transcription of genes involved in the body's response to viruses and bacteria, playing a role in cell proliferation, apoptosis, the immune response, and DNA damage response. This protein rep…
GCA	25801	https://www.ncbi.nlm.nih.gov/gene/25801	grancalcin	15990	GCL	protein coding	This gene encodes a calcium-binding protein that is abundant in neutrophils and macrophages. In the absence of divalent cation, this protein localizes to the cytosolic fraction; with magnesium alone, it partitions with the granule fraction; and in the presence of magnesium and calcium, it associates with both the granule and membrane fractions. Alternative splicing and use of alternative promoter…
POC1A	25886	https://www.ncbi.nlm.nih.gov/gene/25886	POC1 centriolar protein A	24488	PIX2; SOFT; WDR51A	protein coding	POC1 proteins contain an N-terminal WD40 domain and a C-terminal coiled coil domain and are part of centrosomes. They play an important role in basal body and cilia formation. This gene encodes one of the two POC1 proteins found in humans. Mutations in this gene result in short stature, onychodysplasia, facial dysmorphism, and hypotrichosis (SOFT) syndrome. [provided by RefSeq, Sep 2012]
EPB41L3	23136	https://www.ncbi.nlm.nih.gov/gene/23136	erythrocyte membrane protein band 4.1 like 3	3380	4.1B; DAL1; DAL-1	protein coding	Predicted to enable cytoskeletal protein-membrane anchor activity. Predicted to be a structural constituent of cytoskeleton. Predicted to be involved in several processes, including nervous system development; paranodal junction maintenance; and protein localization to axon. Located in cell-cell junction and plasma membrane. Implicated in esophagus squamous cell carcinoma. Biomarker of meningioma…
ASGR1	432	https://www.ncbi.nlm.nih.gov/gene/432	asialoglycoprotein receptor 1	742	HL-1; ASGPR; ASGPR1; CLEC4H1	protein coding	This gene encodes a subunit of the asialoglycoprotein receptor. This receptor is a transmembrane protein that plays a critical role in serum glycoprotein homeostasis by mediating the endocytosis and lysosomal degradation of glycoproteins with exposed terminal galactose or N-acetylgalactosamine residues. The asialoglycoprotein receptor may facilitate hepatic infection by multiple viruses including…
MROCKI	285758	https://www.ncbi.nlm.nih.gov/gene/285758	MARCKS cis regulating lncRNA promoter of cytokines and inflammation	50323	ROCKI; LINC01268	ncRNA	NA
HMGN1P36	728851	https://www.ncbi.nlm.nih.gov/gene/728851	high mobility group nucleosome binding domain 1 pseudogene 36	39380	NA	pseudo	NA
SREBF2	6721	https://www.ncbi.nlm.nih.gov/gene/6721	sterol regulatory element binding transcription factor 2	11290	SREBP2; bHLHd2; SREBP-2	protein coding	This gene encodes a member of the a ubiquitously expressed transcription factor that controls cholesterol homeostasis by regulating transcription of sterol-regulated genes. The encoded protein contains a basic helix-loop-helix-leucine zipper (bHLH-Zip) domain and binds the sterol regulatory element 1 motif. Alternate splicing results in multiple transcript variants. [provided by RefSeq, Jul 2013]
GBP6	163351	https://www.ncbi.nlm.nih.gov/gene/163351	guanylate binding protein family member 6	25395	NA	protein coding	Guanylate-binding proteins, such as GBP6, are induced by interferon and hydrolyze GTP to both GDP and GMP (Olszewski et al., 2006 [PubMed 16689661]).[supplied by OMIM, Dec 2008]
FBXW5	54461	https://www.ncbi.nlm.nih.gov/gene/54461	F-box and WD repeat domain containing 5	13613	Fbw5	protein coding	This gene encodes a member of the F-box protein family, members of which are characterized by an approximately 40 amino acid motif, the F-box. The F-box proteins constitute one of the four subunits of ubiquitin protein ligase complex called SCFs (SKP1-cullin-F-box), which function in phosphorylation-dependent ubiquitination. The F-box proteins are divided into three classes: Fbws containing WD-40…
PHLPP1	23239	https://www.ncbi.nlm.nih.gov/gene/23239	PH domain and leucine rich repeat protein phosphatase 1	20610	SCOP; PHLPP; PPM3A; PLEKHE1	protein coding	This gene encodes a member of the serine/threonine phosphatase family. The encoded protein promotes apoptosis by dephosphorylating and inactivating the serine/threonine kinase Akt, and functions as a tumor suppressor in multiple types of cancer. Increased expression of this gene may also play a role in obesity and type 2 diabetes by interfering with Akt-mediated insulin signaling. [provided by Re…
PSTPIP2	9050	https://www.ncbi.nlm.nih.gov/gene/9050	proline-serine-threonine phosphatase interacting protein 2	9581	MAYP	protein coding	Predicted to enable actin filament binding activity. Predicted to be involved in actin filament polymerization. Predicted to be located in cytoskeleton; cytosol; and membrane. Predicted to be active in actin filament; cytoplasm; and plasma membrane. [provided by Alliance of Genome Resources, Nov 2024]
NQO2	4835	https://www.ncbi.nlm.nih.gov/gene/4835	N-ribosyldihydronicotinamide:quinone dehydrogenase 2	7856	QR2; DHQV; DIA6; NMOR2	protein coding	This gene encodes a member of the thioredoxin family of enzymes. It is a cytosolic and ubiquitously expressed flavoprotein that catalyzes the two-electron reduction of quinone substrates and uses dihydronicotinamide riboside as a reducing coenzyme. Mutations in this gene have been associated with neurodegenerative diseases and several cancers. Alternative splicing results in multiple transcript v…
DOK1	1796	https://www.ncbi.nlm.nih.gov/gene/1796	docking protein 1	2990	pp62; P62DOK	protein coding	The protein encoded by this gene is part of a signal transduction pathway downstream of receptor tyrosine kinases. The encoded protein is a scaffold protein that helps form a platform for the assembly of multiprotein signaling complexes. Several transcript variants encoding different isoforms have been found for this gene. [provided by RefSeq, Jan 2016]
LRSAM1	90678	https://www.ncbi.nlm.nih.gov/gene/90678	leucine rich repeat and sterile alpha motif containing 1	25135	TAL; CMT2P; RIFLE	protein coding	This gene encodes a ring finger protein involved in a variety of functions, including regulation of signaling pathways and cell adhesion, mediation of self-ubiquitylation, and involvement in cargo sorting during receptor endocytosis. Mutations in this gene have been associated with Charcot-Marie-Tooth disease. Multiple transcript variants encoding different isoforms have been identified for this …
CCR5AS	102724297	https://www.ncbi.nlm.nih.gov/gene/102724297	CCR5 antisense RNA	54398	NA	ncRNA	NA
PRIM1	5557	https://www.ncbi.nlm.nih.gov/gene/5557	DNA primase subunit 1	9369	p49; PDIL	protein coding	The replication of DNA in eukaryotic cells is carried out by a complex chromosomal replication apparatus, in which DNA polymerase alpha and primase are two key enzymatic components. Primase, which is a heterodimer of a small subunit and a large subunit, synthesizes small RNA primers for the Okazaki fragments made during discontinuous DNA replication. The protein encoded by this gene is the small,…
FTH1P12	2504	https://www.ncbi.nlm.nih.gov/gene/2504	ferritin heavy chain 1 pseudogene 12	3982	FTHL12	pseudo	NA
RETN	56729	https://www.ncbi.nlm.nih.gov/gene/56729	resistin	20389	ADSF; RENT; RSTN; XCP1; FIZZ3; RETN1	protein coding	This gene belongs to the family defined by the mouse resistin-like genes. The characteristic feature of this family is the C-terminal stretch of 10 cys residues with identical spacing. The mouse homolog of this protein is secreted by adipocytes, and may be the hormone potentially linking obesity to type II diabetes. The encoded protein also has an antimicrobial role in skin, displaying antibacter…
PTTG1	9232	https://www.ncbi.nlm.nih.gov/gene/9232	PTTG1 regulator of sister chromatid separation, securin	9690	EAP1; PTTG; ECRAR; HPTTG; TUTR1	protein coding	The encoded protein is a homolog of yeast securin proteins, which prevent separins from promoting sister chromatid separation. It is an anaphase-promoting complex (APC) substrate that associates with a separin until activation of the APC. The gene product has transforming activity in vitro and tumorigenic activity in vivo, and the gene is highly expressed in various tumors. The gene product conta…
GPX4	2879	https://www.ncbi.nlm.nih.gov/gene/2879	glutathione peroxidase 4	4556	MCSP; SMDS; GPx-4; PHGPx; snGPx; GSHPx-4; snPHGPx	protein coding	The protein encoded by this gene belongs to the glutathione peroxidase family, members of which catalyze the reduction of hydrogen peroxide, organic hydroperoxides and lipid hydroperoxides, and thereby protect cells against oxidative damage. Several isozymes of this gene family exist in vertebrates, which vary in cellular location and substrate specificity. This isozyme has a high preference for …
PRR14	78994	https://www.ncbi.nlm.nih.gov/gene/78994	proline rich 14	28458	NA	protein coding	The protein encoded by this gene tethers heterochromatin to the nuclear laminar scaffold by binding heterochromatin protein 1 (HP1) and the nuclear lamina. The tether is broken during mitosis and reforms quickly after mitosis, with the encoded protein first binding HP1 and then attaching to the nuclear lamina. This protein also has been shown to promote MyoD activity and skeletal myogenesis. Two …
DNAJC4	3338	https://www.ncbi.nlm.nih.gov/gene/3338	DnaJ heat shock protein family (Hsp40) member C4	5271	HSPF2; MCG18; DANJC4	protein coding	Predicted to be involved in response to unfolded protein. Predicted to be located in membrane. [provided by Alliance of Genome Resources, Nov 2024]
ANXA3	306	https://www.ncbi.nlm.nih.gov/gene/306	annexin A3	541	ANX3	protein coding	This gene encodes a member of the annexin family. Members of this calcium-dependent phospholipid-binding protein family play a role in the regulation of cellular growth and in signal transduction pathways. This protein functions in the inhibition of phopholipase A2 and cleavage of inositol 1,2-cyclic phosphate to form inositol 1-phosphate. This protein may also play a role in anti-coagulation. [p…
MLEC	9761	https://www.ncbi.nlm.nih.gov/gene/9761	malectin	28973	KIAA0152	protein coding	This gene encodes the carbohydrate-binding protein malectin which is a Type I membrane-anchored endoplasmic reticulum protein. This protein has an affinity for Glc2Man9GlcNAc2 (G2M9) N-glycans and is involved in regulating glycosylation in the endoplasmic reticulum. This protein has also been shown to interact with ribophorin I and may be involved in the directing the degradation of misfolded pro…
ABHD4	63874	https://www.ncbi.nlm.nih.gov/gene/63874	abhydrolase domain containing 4, N-acyl phospholipase B	20154	ABH4	protein coding	Predicted to enable lysophosphatidic acid acyltransferase activity and lysophospholipase activity. Predicted to be involved in N-acylphosphatidylethanolamine metabolic process; lipid homeostasis; and phosphatidic acid biosynthetic process. Predicted to act upstream of or within N-acylethanolamine metabolic process. Predicted to be located in endoplasmic reticulum membrane. Predicted to be active …
PLEK	5341	https://www.ncbi.nlm.nih.gov/gene/5341	pleckstrin	9070	P47; PLEK1	protein coding	Enables phosphatidylinositol-3,4-bisphosphate binding activity; protein homodimerization activity; and protein kinase C binding activity. Involved in several processes, including G protein-coupled receptor signaling pathway; positive regulation of supramolecular fiber organization; and regulation of phosphate metabolic process. Located in cytoplasm and ruffle membrane. [provided by Alliance of Ge…
SNX3	8724	https://www.ncbi.nlm.nih.gov/gene/8724	sorting nexin 3	11174	SDP3; Grd19; MCOPS8	protein coding	This gene encodes a member of the sorting nexin family. Members of this family contain a phox (PX) domain, which is a phosphoinositide binding domain, and are involved in intracellular trafficking. This protein does not contain a coiled coil region, like most family members. This protein interacts with phosphatidylinositol-3-phosphate, and is involved in protein trafficking. A pseudogene of this …
CMTM5	116173	https://www.ncbi.nlm.nih.gov/gene/116173	CKLF like MARVEL transmembrane domain containing 5	19176	CKLFSF5	protein coding	This gene encodes a member of the chemokine-like factor superfamily. This family of genes encodes multi-pass membrane proteins that are similar to both the chemokine and the transmembrane 4 superfamilies of signaling molecules. The encoded protein may exhibit tumor suppressor activity. Alternative splicing results in multiple transcript variants. [provided by RefSeq, Jan 2014]
TFE3	7030	https://www.ncbi.nlm.nih.gov/gene/7030	transcription factor binding to IGHM enhancer 3	11752	TFEA; RCCP2; RCCX1; MRXSPF; bHLHe33	protein coding	This gene encodes a basic helix-loop-helix domain-containing transcription factor that binds MUE3-type E-box sequences in the promoter of genes. The encoded protein promotes the expression of genes downstream of transforming growth factor beta (TGF-beta) signaling. This gene may be involved in chromosomal translocations in renal cell carcinomas and other cancers, resulting in the production of fu…
KREMEN1	83999	https://www.ncbi.nlm.nih.gov/gene/83999	kringle containing transmembrane protein 1	17550	KRM1; ECTD13; KREMEN	protein coding	This gene encodes a high-affinity dickkopf homolog 1 (DKK1) transmembrane receptor that functionally cooperates with DKK1 to block wingless (WNT)/beta-catenin signaling. The encoded protein is a component of a membrane complex that modulates canonical WNT signaling through lipoprotein receptor-related protein 6 (LRP6). It contains extracellular kringle, WSC, and CUB domains. Mutations in this gen…
C1QA	712	https://www.ncbi.nlm.nih.gov/gene/712	complement C1q A chain	1241	C1QD1	protein coding	This gene encodes the A-chain polypeptide of serum complement subcomponent C1q, which associates with C1r and C1s to yield the first component of the serum complement system. C1q deficiency is associated with lupus erythematosus and glomerulonephritis. C1q is composed of 18 polypeptide chains which include 6 A-chains, 6 B-chains, and 6 C-chains. Each chain contains an N-terminal collagen-like reg…
LAMTOR1	55004	https://www.ncbi.nlm.nih.gov/gene/55004	late endosomal/lysosomal adaptor, MAPK and MTOR activator 1	26068	p18; PDRO; C11orf59; p27RF-Rho; Ragulator1	protein coding	Enables GTPase binding activity and protein-membrane adaptor activity. Contributes to guanyl-nucleotide exchange factor activity and molecular adaptor activity. Involved in several processes, including cholesterol homeostasis; positive regulation of TORC1 signaling; and regulation of cholesterol transport. Located in lysosome. Part of FNIP-folliculin RagC/D GAP. Is active in Ragulator complex and…
CYSTM1	84418	https://www.ncbi.nlm.nih.gov/gene/84418	cysteine rich transmembrane module containing 1	30239	C5orf32; ORF1-FL49	protein coding	Located in extracellular exosome. [provided by Alliance of Genome Resources, Nov 2024]
CAPZB	832	https://www.ncbi.nlm.nih.gov/gene/832	capping actin protein of muscle Z-line subunit beta	1491	CAPB; CAPZ; CAPPB	protein coding	This gene encodes the beta subunit of the barbed-end actin binding protein, which belongs to the F-actin capping protein family. The capping protein is a heterodimeric actin capping protein that blocks actin filament assembly and disassembly at the fast growing (barbed) filament ends and functions in regulating actin filament dynamics as well as in stabilizing actin filament lengths in muscle and…
IDH1	3417	https://www.ncbi.nlm.nih.gov/gene/3417	isocitrate dehydrogenase (NADP(+)) 1	5382	IDH; IDP; IDCD; IDPC; PICD; HEL-216; HEL-S-26	protein coding	Isocitrate dehydrogenases catalyze the oxidative decarboxylation of isocitrate to 2-oxoglutarate. These enzymes belong to two distinct subclasses, one of which utilizes NAD(+) as the electron acceptor and the other NADP(+). Five isocitrate dehydrogenases have been reported: three NAD(+)-dependent isocitrate dehydrogenases, which localize to the mitochondrial matrix, and two NADP(+)-dependent isoc…
IGHV3-30	28439	https://www.ncbi.nlm.nih.gov/gene/28439	immunoglobulin heavy variable 3-30	5591	VH; IGHV330	other	Predicted to enable antigen binding activity. Predicted to be involved in immunoglobulin mediated immune response. Located in extracellular space. [provided by Alliance of Genome Resources, Nov 2024]
PDCD1LG2	80380	https://www.ncbi.nlm.nih.gov/gene/80380	programmed cell death 1 ligand 2	18731	B7DC; Btdc; PDL2; CD273; PD-L2; PDCD1L2; bA574F11.2	protein coding	Involved in negative regulation of activated T cell proliferation; negative regulation of interleukin-10 production; and negative regulation of type II interferon production. Predicted to be located in plasma membrane. Predicted to be active in external side of plasma membrane. Biomarker of pulmonary tuberculosis. [provided by Alliance of Genome Resources, Nov 2024]
SORT1	6272	https://www.ncbi.nlm.nih.gov/gene/6272	sortilin 1	11186	NT3; Gp95; NTR3; LDLCQ6	protein coding	This gene encodes a member of the VPS10-related sortilin family of proteins. The encoded preproprotein is proteolytically processed by furin to generate the mature receptor. This receptor plays a role in the trafficking of different proteins to either the cell surface, or subcellular compartments such as lysosomes and endosomes. Expression levels of this gene may influence the risk of myocardial …
RAB32	10981	https://www.ncbi.nlm.nih.gov/gene/10981	RAB32, member RAS oncogene family	9772	PARK26	protein coding	The protein encoded by this gene anchors the type II regulatory subunit of protein kinase A to the mitochondrion and aids in mitochondrial fission. The encoded protein also appears to be involved in autophagy and melanosome secretion. Variations in this gene may be linked to leprosy. [provided by RefSeq, Dec 2015]
ANKRD18A	253650	https://www.ncbi.nlm.nih.gov/gene/253650	ankyrin repeat domain 18A	23643	NA	protein coding	NA
TMEM230P2	642975	https://www.ncbi.nlm.nih.gov/gene/642975	TMEM230 pseudogene 2	55044	NA	pseudo	NA
DCTN6	10671	https://www.ncbi.nlm.nih.gov/gene/10671	dynactin subunit 6	16964	WS3; p27; WS-3	protein coding	The protein encoded by this gene contains an RGD (Arg-Gly-Asp) motif in the N-terminal region, which confers adhesive properties to macromolecular proteins like fibronectin. It shares a high degree of sequence similarity with the mouse homolog, which has been suggested to play a role in mitochondrial biogenesis. The exact biological function of this gene is not known. [provided by RefSeq, Jul 200…
NPC2	10577	https://www.ncbi.nlm.nih.gov/gene/10577	NPC intracellular cholesterol transporter 2	14537	HE1; EDDM1	protein coding	This gene encodes a protein containing a lipid recognition domain. The encoded protein may function in regulating the transport of cholesterol through the late endosomal/lysosomal system. Mutations in this gene have been associated with Niemann-Pick disease, type C2 and frontal lobe atrophy. [provided by RefSeq, Jul 2008]
STMN2	11075	https://www.ncbi.nlm.nih.gov/gene/11075	stathmin 2	10577	SCG10; SCGN10	protein coding	This gene encodes a member of the stathmin family of phosphoproteins. Stathmin proteins function in microtubule dynamics and signal transduction. The encoded protein plays a regulatory role in neuronal growth and is also thought to be involved in osteogenesis. Reductions in the expression of this gene have been associated with Down's syndrome and Alzheimer's disease. Alternatively spliced transcr…
FNDC10	643988	https://www.ncbi.nlm.nih.gov/gene/643988	fibronectin type III domain containing 10	42951	C1orf233	protein coding	Predicted to be located in membrane. [provided by Alliance of Genome Resources, Nov 2024]
LINC01063	101929769	https://www.ncbi.nlm.nih.gov/gene/101929769	long intergenic non-protein coding RNA 1063	49092	NA	ncRNA	NA
WIPI1	55062	https://www.ncbi.nlm.nih.gov/gene/55062	WD repeat domain, phosphoinositide interacting 1	25471	ATG18; ATG18A; WIPI49	protein coding	This gene encodes a WD40 repeat protein. Members of the WD40 repeat family are key components of many essential biologic functions. They regulate the assembly of multiprotein complexes by presenting a beta-propeller platform for simultaneous and reversible protein-protein interactions. Members of the WIPI subfamily of WD40 repeat proteins have a 7-bladed propeller structure and contain a conserve…
ATP6V0D1	9114	https://www.ncbi.nlm.nih.gov/gene/9114	ATPase H+ transporting V0 subunit d1	13724	P39; VATX; VMA6; ATP6D; ATP6DV; VPATPD	protein coding	This gene encodes a component of vacuolar ATPase (V-ATPase), a multisubunit enzyme that mediates acidification of eukaryotic intracellular organelles. V-ATPase dependent organelle acidification is necessary for such intracellular processes as protein sorting, zymogen activation, receptor-mediated endocytosis, and synaptic vesicle proton gradient generation. V-ATPase is composed of a cytosolic V1 …
FAM89B	23625	https://www.ncbi.nlm.nih.gov/gene/23625	family with sequence similarity 89 member B	16708	MTVR; MTVR1; LRAP25	protein coding	Predicted to enable transcription corepressor binding activity. Predicted to be involved in establishment of cell polarity; negative regulation of transmembrane receptor protein serine/threonine kinase signaling pathway; and positive regulation of cell migration. Predicted to be located in cell projection. Predicted to be active in cytoplasm and lamellipodium. [provided by Alliance of Genome Reso…
GPX1	2876	https://www.ncbi.nlm.nih.gov/gene/2876	glutathione peroxidase 1	4553	GPXD; GSHPX1	protein coding	The protein encoded by this gene belongs to the glutathione peroxidase family, members of which catalyze the reduction of organic hydroperoxides and hydrogen peroxide (H2O2) by glutathione, and thereby protect cells against oxidative damage. Other studies indicate that H2O2 is also essential for growth-factor mediated signal transduction, mitochondrial function, and maintenance of thiol redox-bal…
PARP10	84875	https://www.ncbi.nlm.nih.gov/gene/84875	poly(ADP-ribose) polymerase family member 10	25895	ARTD10	protein coding	Poly(ADP-ribose) polymerases (PARPs), such as PARP10, regulate gene transcription by altering chromatin organization by adding ADP-ribose to histones. PARPs can also function as transcriptional cofactors (Yu et al., 2005 [PubMed 15674325]).[supplied by OMIM, Mar 2008]
ORM1	5004	https://www.ncbi.nlm.nih.gov/gene/5004	orosomucoid 1	8498	ORM; AGP1; A1AG1; AGP-A; HEL-S-153w	protein coding	This gene encodes a key acute phase plasma protein. Because of its increase due to acute inflammation, this protein is classified as an acute-phase reactant. The specific function of this protein has not yet been determined; however, it may be involved in aspects of immunosuppression. [provided by RefSeq, Jul 2008]
VPS9D1	9605	https://www.ncbi.nlm.nih.gov/gene/9605	VPS9 domain containing 1	13526	ATPBL; ATP-BL; C16orf7	protein coding	Enables identical protein binding activity. Predicted to be involved in proton motive force-driven ATP synthesis. Predicted to be active in cytosol and endocytic vesicle. [provided by Alliance of Genome Resources, Nov 2024]
KIF11	3832	https://www.ncbi.nlm.nih.gov/gene/3832	kinesin family member 11	6388	EG5; HKSP; KNSL1; MCLMR; TRIP5	protein coding	This gene encodes a motor protein that belongs to the kinesin-like protein family. Members of this protein family are known to be involved in various kinds of spindle dynamics. The function of this gene product includes chromosome positioning, centrosome separation and establishing a bipolar spindle during cell mitosis. [provided by RefSeq, Jul 2008]
LINC02577	111216280	https://www.ncbi.nlm.nih.gov/gene/111216280	long intergenic non-protein coding RNA 2577	53749	CLAN; SLINKY	ncRNA	NA
SECTM1	6398	https://www.ncbi.nlm.nih.gov/gene/6398	secreted and transmembrane 1	10707	K12; SECTM	protein coding	This gene encodes a transmembrane and secreted protein with characteristics of a type 1a transmembrane protein. It is found in a perinuclear Golgi-like pattern and thought to be involved in hematopoietic and/or immune system processes. [provided by RefSeq, Jul 2008]
PSENEN	55851	https://www.ncbi.nlm.nih.gov/gene/55851	presenilin enhancer, gamma-secretase subunit	30100	PEN2; PEN-2; MDS033; ACNINV2; MSTP064	protein coding	Presenilins, which are components of the gamma-secretase protein complex, are required for intramembranous processing of some type I transmembrane proteins, such as the Notch proteins and the beta-amyloid precursor protein. Signaling by Notch receptors mediates a wide range of developmental cell fates. Processing of the beta-amyloid precursor protein generates neurotoxic amyloid beta peptides, th…
MAPKAPK2	9261	https://www.ncbi.nlm.nih.gov/gene/9261	MAPK activated protein kinase 2	6887	MK2; MK-2; MAPKAP-K2	protein coding	This gene encodes a member of the Ser/Thr protein kinase family. This kinase is regulated through direct phosphorylation by p38 MAP kinase. In conjunction with p38 MAP kinase, this kinase is known to be involved in many cellular processes including stress and inflammatory responses, nuclear export, gene expression regulation and cell proliferation. Heat shock protein HSP27 was shown to be one of …
IFITM2	10581	https://www.ncbi.nlm.nih.gov/gene/10581	interferon induced transmembrane protein 2	5413	1-8D; DSPA2c	protein coding	Interferon-induced transmembrane (IFITM) proteins are a family of interferon induced antiviral proteins. The family contains five members, including IFITM1, IFITM2 and IFITM3 and belong to the CD225 superfamily. The protein encoded by this gene restricts cellular entry by diverse viral pathogens, such as influenza A virus, Ebola virus and Sars-CoV-2. [provided by RefSeq, Nov 2021]
TMEM219	124446	https://www.ncbi.nlm.nih.gov/gene/124446	transmembrane protein 219	25201	IGFBP3R; IGFBP-3R	protein coding	Predicted to be involved in apoptotic process. Predicted to be located in plasma membrane. [provided by Alliance of Genome Resources, Nov 2024]
CLEC12A	160364	https://www.ncbi.nlm.nih.gov/gene/160364	C-type lectin domain family 12 member A	31713	CLL1; MICL; CD371; CLL-1; DCAL-2	protein coding	This gene encodes a member of the C-type lectin/C-type lectin-like domain (CTL/CTLD) superfamily. Members of this family share a common protein fold and have diverse functions, such as cell adhesion, cell-cell signaling, glycoprotein turnover, and roles in inflammation and immune response. The protein encoded by this gene is a negative regulator of granulocyte and monocyte function. Several alter…
ACTB	60	https://www.ncbi.nlm.nih.gov/gene/60	actin beta	132	BNS; CSMH; DDS1; THC8; BKRNS; BRWS1; PS1TP5BP1	protein coding	This gene encodes one of six different actin proteins. Actins are highly conserved proteins that are involved in cell motility, structure, integrity, and intercellular signaling. The encoded protein is a major constituent of the contractile apparatus and one of the two nonmuscle cytoskeletal actins that are ubiquitously expressed. Mutations in this gene cause Baraitser-Winter syndrome 1, which is…
BRK1	55845	https://www.ncbi.nlm.nih.gov/gene/55845	BRICK1 subunit of SCAR/WAVE actin nucleating complex	23057	MDS027; hHBrk1; C3orf10; HSPC300	protein coding	Enables identical protein binding activity. Contributes to small GTPase binding activity. Involved in Rac protein signal transduction and positive regulation of cellular component organization. Located in extracellular exosome. Part of SCAR complex. [provided by Alliance of Genome Resources, Nov 2024]
TCN1	6947	https://www.ncbi.nlm.nih.gov/gene/6947	transcobalamin 1	11652	HC; TC1; TCI; TC-1	protein coding	This gene encodes a member of the vitamin B12-binding protein family. This family of proteins, alternatively referred to as R binders, is expressed in various tissues and secretions. This protein is a major constituent of secondary granules in neutrophils and facilitates the transport of cobalamin into cells. [provided by RefSeq, Jul 2008]
PLD3	23646	https://www.ncbi.nlm.nih.gov/gene/23646	phospholipase D family member 3	17158	AD19; HUK4; HU-K4; SCA46	protein coding	This gene encodes a member of the phospholipase D (PLD) family of enzymes that catalyze the hydrolysis of membrane phospholipids. The encoded protein is a single-pass type II membrane protein and contains two PLD phosphodiesterase domains. This protein influences processing of amyloid-beta precursor protein. Mutations in this gene are associated with Alzheimer disease risk. Alternatively spliced …
ARPC4	10093	https://www.ncbi.nlm.nih.gov/gene/10093	actin related protein 2/3 complex subunit 4	707	ARC20; DEVLO; P20-ARC	protein coding	This gene encodes one of seven subunits of the human Arp2/3 protein complex. This complex controls actin polymerization in cells and has been conserved throughout eukaryotic evolution. This gene encodes the p20 subunit, which is necessary for actin nucleation and high-affinity binding to F-actin. Alternative splicing results in multiple transcript variants. Naturally occurring read-through transc…
FYB1	2533	https://www.ncbi.nlm.nih.gov/gene/2533	FYN binding protein 1	4036	FYB; ADAP; THC3; PRO0823; SLAP130; SLAP-130	protein coding	The protein encoded by this gene is an adapter for the FYN protein and LCP2 signaling cascades in T-cells. The encoded protein is involved in platelet activation and controls the expression of interleukin-2. Three transcript variants encoding different isoforms have been found for this gene. [provided by RefSeq, Jul 2011]
LINC02489	101928919	https://www.ncbi.nlm.nih.gov/gene/101928919	long intergenic non-protein coding RNA 2489	53470	NA	ncRNA	NA
ARL2	402	https://www.ncbi.nlm.nih.gov/gene/402	ARF like GTPase 2	693	ARFL2; MRCS1	protein coding	This gene encodes a small GTP-binding protein of the RAS superfamily which functions as an ADP-ribosylation factor (ARF). The encoded protein is one of a functionally distinct group of ARF-like genes. [provided by RefSeq, Jul 2008]
C3orf86P	102724231	https://www.ncbi.nlm.nih.gov/gene/102724231	chromosome 3 open reading frame 86, pseudogene	44570	C3orf86; LINC00694	pseudo	NA
SSR4	6748	https://www.ncbi.nlm.nih.gov/gene/6748	signal sequence receptor subunit 4	11326	CDG1Y; TRAPD	protein coding	This gene encodes the delta subunit of the translocon-associated protein complex which is involved in translocating proteins across the endoplasmic reticulum membrane. The encoded protein is located in the Xq28 region and is arranged in a compact head-to-head manner with the isocitrate dehydrogenase 3 (NAD+) gamma gene and both genes are driven by a CpG-embedded bidirectional promoter. Alternate …
E2F1	1869	https://www.ncbi.nlm.nih.gov/gene/1869	E2F transcription factor 1	3113	RBP3; E2F-1; RBAP1; RBBP3	protein coding	The protein encoded by this gene is a member of the E2F family of transcription factors. The E2F family plays a crucial role in the control of cell cycle and action of tumor suppressor proteins and is also a target of the transforming proteins of small DNA tumor viruses. The E2F proteins contain several evolutionally conserved domains found in most members of the family. These domains include a D…
RAB5B	5869	https://www.ncbi.nlm.nih.gov/gene/5869	RAB5B, member RAS oncogene family	9784	NA	protein coding	Enables GDP binding activity; GTP-dependent protein binding activity; and GTPase activity. Involved in antigen processing and presentation and plasma membrane to endosome transport. Located in endosome and extracellular exosome. [provided by Alliance of Genome Resources, Nov 2024]
IGF2BP2	10644	https://www.ncbi.nlm.nih.gov/gene/10644	insulin like growth factor 2 mRNA binding protein 2	28867	IMP2; IMP-2; VICKZ2	protein coding	This gene encodes a protein that binds the 5' UTR of insulin-like growth factor 2 (IGF2) mRNA and regulates its translation. It plays an important role in metabolism and variation in this gene is associated with susceptibility to diabetes. Alternative splicing and promoter usage results in multiple transcript variants. Related pseudogenes are found on several chromosomes. [provided by RefSeq, Sep…
PSME2P2	338099	https://www.ncbi.nlm.nih.gov/gene/338099	proteasome activator subunit 2 pseudogene 2	30160	NA	pseudo	NA
ZFAND3	60685	https://www.ncbi.nlm.nih.gov/gene/60685	zinc finger AN1-type containing 3	18019	TEX27	protein coding	Predicted to enable DNA binding activity and zinc ion binding activity. [provided by Alliance of Genome Resources, Nov 2024]
ATF4P4	100127952	https://www.ncbi.nlm.nih.gov/gene/100127952	activating transcription factor 4 pseudogene 4	787	ATF4B	pseudo	NA
RRAGD	58528	https://www.ncbi.nlm.nih.gov/gene/58528	Ras related GTP binding D	19903	RAGD; HOMG7; bA11D8.2.1	protein coding	RRAGD is a monomeric guanine nucleotide-binding protein, or G protein. By binding GTP or GDP, small G proteins act as molecular switches in numerous cell processes and signaling pathways.[supplied by OMIM, Apr 2004]
SQOR	58472	https://www.ncbi.nlm.nih.gov/gene/58472	sulfide quinone oxidoreductase	20390	SQR; SQRDL; CGI-44; PRO1975	protein coding	The protein encoded by this gene may function in mitochondria to catalyze the conversion of sulfide to persulfides, thereby decreasing toxic concencrations of sulfide. Alternative splicing results in multiple transcript variants that encode the same protein. [provided by RefSeq, Sep 2012]
ATP6V1E1	529	https://www.ncbi.nlm.nih.gov/gene/529	ATPase H+ transporting V1 subunit E1	857	P31; Vma4; ATP6E; ARCL2C; ATP6E2; ATP6V1E	protein coding	This gene encodes a component of vacuolar ATPase (V-ATPase), a multisubunit enzyme that mediates acidification of eukaryotic intracellular organelles. V-ATPase dependent organelle acidification is necessary for such intracellular processes as protein sorting, zymogen activation, receptor-mediated endocytosis, and synaptic vesicle proton gradient generation. V-ATPase is composed of a cytosolic V1 …
CKAP2L	150468	https://www.ncbi.nlm.nih.gov/gene/150468	cytoskeleton associated protein 2 like	26877	NA	protein coding	The protein encoded by this gene is thought to be a mitotic spindle protein important to neural stem or progenitor cells. Mutations in this gene have been associated with spindle organization defects, including mitotic spindle defects, lagging chromosomes, and chromatin bridges. There is evidence that mutations in this gene are associated with Filippi syndrome, characterized by growth defects, mi…
CORO1B	57175	https://www.ncbi.nlm.nih.gov/gene/57175	coronin 1B	2253	CORONIN-2	protein coding	Members of the coronin family, such as CORO1B, are WD repeat-containing actin-binding proteins that regulate cell motility (Cai et al., 2005 [PubMed 16027158]).[supplied by OMIM, Mar 2008]
ESCO2	157570	https://www.ncbi.nlm.nih.gov/gene/157570	establishment of sister chromatid cohesion N-acetyltransferase 2	27230	JHS; RBS; EFO2; EFO2p; hEFO2; 2410004I17Rik	protein coding	This gene encodes a protein that may have acetyltransferase activity and may be required for the establishment of sister chromatid cohesion during the S phase of mitosis. Mutations in this gene have been associated with Roberts syndrome. [provided by RefSeq, Jul 2008]
GMPPA	29926	https://www.ncbi.nlm.nih.gov/gene/29926	GDP-mannose pyrophosphorylase A	22923	AAMR	protein coding	This gene is thought to encode a GDP-mannose pyrophosphorylase. This enzyme catalyzes the reaction which converts mannose-1-phosphate and GTP to GDP-mannose which is involved in the production of N-linked oligosaccharides. [provided by RefSeq, Jul 2008]
IMPA2	3613	https://www.ncbi.nlm.nih.gov/gene/3613	inositol monophosphatase 2	6051	NA	protein coding	This locus encodes an inositol monophosphatase. The encoded protein catalyzes the dephosphoylration of inositol monophosphate and plays an important role in phosphatidylinositol signaling. This locus may be associated with susceptibility to bipolar disorder. [provided by RefSeq, Jan 2011]
IGLV3-25	28793	https://www.ncbi.nlm.nih.gov/gene/28793	immunoglobulin lambda variable 3-25	5908	V2-17; IGLV325	other	Predicted to be involved in immune response. Located in blood microparticle. [provided by Alliance of Genome Resources, Nov 2024]
MYOF	26509	https://www.ncbi.nlm.nih.gov/gene/26509	myoferlin	3656	HAE7; FER1L3	protein coding	Mutations in dysferlin, a protein associated with the plasma membrane, can cause muscle weakness that affects both proximal and distal muscles. The protein encoded by this gene is a type II membrane protein that is structurally similar to dysferlin. It is a member of the ferlin family and associates with both plasma and nuclear membranes. The protein contains C2 domains that play a role in calciu…
KIF23	9493	https://www.ncbi.nlm.nih.gov/gene/9493	kinesin family member 23	6392	CDA3; CHO1; CDAN3; KNSL5; MKLP1; CDAIII; CDAN3A; MKLP-1	protein coding	The protein encoded by this gene is a member of kinesin-like protein family. This family includes microtubule-dependent molecular motors that transport organelles within cells and move chromosomes during cell division. This protein has been shown to cross-bridge antiparallel microtubules and drive microtubule movement in vitro. Alternate splicing of this gene results in multiple transcript varian…
KCNJ2	3759	https://www.ncbi.nlm.nih.gov/gene/3759	potassium inwardly rectifying channel subfamily J member 2	6263	IRK1; LQT7; SQT3; ATFB9; HHIRK1; KIR2.1; HHBIRK1	protein coding	Potassium channels are present in most mammalian cells, where they participate in a wide range of physiologic responses. The protein encoded by this gene is an integral membrane protein and inward-rectifier type potassium channel. The encoded protein, which has a greater tendency to allow potassium to flow into a cell rather than out of a cell, probably participates in establishing action potenti…
CLEC5A	23601	https://www.ncbi.nlm.nih.gov/gene/23601	C-type lectin domain containing 5A	2054	MDL1; MDL-1; CLECSF5	protein coding	This gene encodes a member of the C-type lectin/C-type lectin-like domain (CTL/CTLD) superfamily. Members of this family share a common protein fold and have diverse functions, such as cell adhesion, cell-cell signalling, glycoprotein turnover, and roles in inflammation and immune response. The encoded type II transmembrane protein interacts with dnax-activation protein 12 and may play a role in …
WSB2	55884	https://www.ncbi.nlm.nih.gov/gene/55884	WD repeat and SOCS box containing 2	19222	SBA2	protein coding	This gene encodes a member of the WD-protein subfamily. The encoded protein contains five WD-repeats spanning most of the protein and an SOCS box in the C-terminus. The SOCS box may act as a bridge between specific substrate-binding domains and E3 ubiquitin protein ligases. Three transcript variants encoding different isoforms have been found for this gene. [provided by RefSeq, Jun 2013]
S100A12	6283	https://www.ncbi.nlm.nih.gov/gene/6283	S100 calcium binding protein A12	10489	p6; CAGC; CGRP; MRP6; CAAF1; MRP-6; ENRAGE	protein coding	The protein encoded by this gene is a member of the S100 family of proteins containing 2 EF-hand calcium-binding motifs. S100 proteins are localized in the cytoplasm and/or nucleus of a wide range of cells, and involved in the regulation of a number of cellular processes such as cell cycle progression and differentiation. S100 genes include at least 13 members which are located as a cluster on ch…
CEACAM1	634	https://www.ncbi.nlm.nih.gov/gene/634	CEA cell adhesion molecule 1	1814	BGP; BGP1; BGPI	protein coding	This gene encodes a member of the carcinoembryonic antigen (CEA) gene family, which belongs to the immunoglobulin superfamily. Two subgroups of the CEA family, the CEA cell adhesion molecules and the pregnancy-specific glycoproteins, are located within a 1.2 Mb cluster on the long arm of chromosome 19. Eleven pseudogenes of the CEA cell adhesion molecule subgroup are also found in the cluster. Th…
CAPG	822	https://www.ncbi.nlm.nih.gov/gene/822	capping actin protein, gelsolin like	1474	MCP; AFCP; HEL-S-66	protein coding	This gene encodes a member of the gelsolin/villin family of actin-regulatory proteins. The encoded protein reversibly blocks the barbed ends of F-actin filaments in a Ca2+ and phosphoinositide-regulated manner, but does not sever preformed actin filaments. By capping the barbed ends of actin filaments, the encoded protein contributes to the control of actin-based motility in non-muscle cells. Alt…
PSAT1	29968	https://www.ncbi.nlm.nih.gov/gene/29968	phosphoserine aminotransferase 1	19129	PSA; EPIP; NLS2; PSAT; PSATD	protein coding	This gene encodes a member of the class-V pyridoxal-phosphate-dependent aminotransferase family. The encoded protein is a phosphoserine aminotransferase and decreased expression may be associated with schizophrenia. Mutations in this gene are also associated with phosphoserine aminotransferase deficiency. Alternative splicing results in multiple transcript variants. Pseudogenes of this gene have …
CMC2	56942	https://www.ncbi.nlm.nih.gov/gene/56942	C-X9-C motif containing 2	24447	DC13; C16orf61; 2310061C15Rik	protein coding	Located in mitochondrion. [provided by Alliance of Genome Resources, Nov 2024]
LZTS2	84445	https://www.ncbi.nlm.nih.gov/gene/84445	leucine zipper tumor suppressor 2	29381	LAPSER1	protein coding	The protein encoded by this gene belongs to the leucine zipper tumor suppressor family of proteins, which function in transcription regulation and cell cycle control. This family member can repress beta-catenin-mediated transcriptional activation and is a negative regulator of the Wnt signaling pathway. It negatively regulates microtubule severing at centrosomes, and is necessary for central spin…
FES	2242	https://www.ncbi.nlm.nih.gov/gene/2242	FES proto-oncogene, tyrosine kinase	3657	FPS	protein coding	This gene encodes the human cellular counterpart of a feline sarcoma retrovirus protein with transforming capabilities. The gene product has tyrosine-specific protein kinase activity and that activity is required for maintenance of cellular transformation. Its chromosomal location has linked it to a specific translocation event identified in patients with acute promyelocytic leukemia but it is al…
BCL2L15	440603	https://www.ncbi.nlm.nih.gov/gene/440603	BCL2 like 15	33624	Bfk; C1orf178	protein coding	Predicted to be involved in apoptotic process and regulation of apoptotic process. Predicted to be active in cytosol and nucleus. [provided by Alliance of Genome Resources, Nov 2024]
TSPAN12	23554	https://www.ncbi.nlm.nih.gov/gene/23554	tetraspanin 12	21641	EVR5; NET2; NET-2; TM4SF12	protein coding	The protein encoded by this gene is a member of the transmembrane 4 superfamily, also known as the tetraspanin family. Most of these members are cell-surface proteins that are characterized by the presence of four hydrophobic domains. The proteins mediate signal transduction events that play a role in the regulation of cell development, activation, growth and motility. [provided by RefSeq, Jul 20…
TMEM150B	284417	https://www.ncbi.nlm.nih.gov/gene/284417	transmembrane protein 150B	34415	TTN2; DRAM3; TMEM224	protein coding	This gene encodes a protein that belongs to the DRAM (damage-regulated autophagy modulator) family of membrane-spanning proteins. Alternate splicing results in multiple transcript variants. [provided by RefSeq, Aug 2013]
TALDO1	6888	https://www.ncbi.nlm.nih.gov/gene/6888	transaldolase 1	11559	TAL; TALH; TAL-H; TALDOR	protein coding	Transaldolase 1 is a key enzyme of the nonoxidative pentose phosphate pathway providing ribose-5-phosphate for nucleic acid synthesis and NADPH for lipid biosynthesis. This pathway can also maintain glutathione at a reduced state and thus protect sulfhydryl groups and cellular integrity from oxygen radicals. The functional gene of transaldolase 1 is located on chromosome 11 and a pseudogene is id…
ZNF660	285349	https://www.ncbi.nlm.nih.gov/gene/285349	zinc finger protein 660	26720	NA	protein coding	This gene encodes a protein that contains multiple C2H2 zinc finger domains, and is located in a cluster of zinc-finger encoding genes on chromosome 3. Naturally-occurring readthrough transcription is observed between this gene and the downstream zinc finger protein 197 gene and is represented by GeneID:110354863. [provided by RefSeq, May 2017]
CENPJ	55835	https://www.ncbi.nlm.nih.gov/gene/55835	centrosome assembly and centriole elongation protein	17272	LAP; LIP1; BM032; CENPJ; MCPH6; SASS4; SCKL4; Sas-4; CENP-J	protein coding	This gene encodes a protein that belongs to the centromere protein family. During cell division, this protein plays a structural role in the maintenance of centrosome integrity and normal spindle morphology, and it is involved in microtubule disassembly at the centrosome. This protein can function as a transcriptional coactivator in the Stat5 signaling pathway, and also as a coactivator of NF-kap…
TLR7	51284	https://www.ncbi.nlm.nih.gov/gene/51284	toll like receptor 7	15631	IMD74; SLEB17; TLR7-like	protein coding	The protein encoded by this gene is a member of the Toll-like receptor (TLR) family which plays a fundamental role in pathogen recognition and activation of innate immunity. TLRs are highly conserved from Drosophila to humans and share structural and functional similarities. The human TLR family comprises 11 members. They recognize pathogen-associated molecular patterns (PAMPs) that are expressed…
TDRD9	122402	https://www.ncbi.nlm.nih.gov/gene/122402	tudor domain containing 9	20122	HLS; SPNE; HIG-1; NET54; SPGF30; C14orf75	protein coding	Predicted to enable ATP hydrolysis activity; RNA binding activity; and helicase activity. Involved in spermatogenesis. Located in cytoplasm and nucleus. Implicated in spermatogenic failure 30. [provided by Alliance of Genome Resources, Nov 2024]
USP27X-DT	158572	https://www.ncbi.nlm.nih.gov/gene/158572	USP27X divergent transcript	27249	USP27X-AS1	ncRNA	NA
UBE2C	11065	https://www.ncbi.nlm.nih.gov/gene/11065	ubiquitin conjugating enzyme E2 C	15937	UBCH10; dJ447F3.2	protein coding	The modification of proteins with ubiquitin is an important cellular mechanism for targeting abnormal or short-lived proteins for degradation. Ubiquitination involves at least three classes of enzymes: ubiquitin-activating enzymes, ubiquitin-conjugating enzymes, and ubiquitin-protein ligases. This gene encodes a member of the E2 ubiquitin-conjugating enzyme family. The encoded protein is required…
GIHCG	100506844	https://www.ncbi.nlm.nih.gov/gene/100506844	GIHCG inhibitor of miR-200b/200a/429 expression	52649	NA	ncRNA	NA
FTH1P23	100420300	https://www.ncbi.nlm.nih.gov/gene/100420300	ferritin heavy chain 1 pseudogene 23	37641	FTHL23	pseudo	NA
CD300LG	146894	https://www.ncbi.nlm.nih.gov/gene/146894	CD300 molecule like family member g	30455	CLM9; CLM-9; TREM4; TREM-4; NEPMUCIN	protein coding	Members of the CD300 (see MIM 606786)-like (CD300L) family, such as CD300LG, are widely expressed on hematopoietic cells. All CD300L proteins are type I cell surface glycoproteins that contain a single immunoglobulin (Ig) V-like domain (Takatsu et al., 2006 [PubMed 16876123]).[supplied by OMIM, Mar 2008]
DNAJA1P3	644588	https://www.ncbi.nlm.nih.gov/gene/644588	DnaJ heat shock protein family (Hsp40) member A1 pseudogene 3	39339	NA	pseudo	NA
UBL5	59286	https://www.ncbi.nlm.nih.gov/gene/59286	ubiquitin like 5	13736	HUB1	protein coding	This gene encodes a member of a group of proteins similar to ubiquitin. The encoded protein is not thought to degrade proteins like ubiquitin but to affect their function through being bound to target proteins by an isopeptide bond. The gene product has been studied as a link to predisposition to obesity based on its expression in Psammomys obesus, the fat sand rat, which is an animal model for o…
RN7SL471P	106481051	https://www.ncbi.nlm.nih.gov/gene/106481051	RNA, 7SL, cytoplasmic 471, pseudogene	46487	RN7SL257P	pseudo	NA
MLKL	197259	https://www.ncbi.nlm.nih.gov/gene/197259	mixed lineage kinase domain like pseudokinase	26617	hMLKL	protein coding	This gene belongs to the protein kinase superfamily. The encoded protein contains a protein kinase-like domain; however, is thought to be inactive because it lacks several residues required for activity. This protein plays a critical role in tumor necrosis factor (TNF)-induced necroptosis, a programmed cell death process, via interaction with receptor-interacting protein 3 (RIP3), which is a key …
ETV6	2120	https://www.ncbi.nlm.nih.gov/gene/2120	ETS variant transcription factor 6	3495	TEL; THC5; TEL/ABL	protein coding	This gene encodes an ETS family transcription factor. The product of this gene contains two functional domains: a N-terminal pointed (PNT) domain that is involved in protein-protein interactions with itself and other proteins, and a C-terminal DNA-binding domain. Gene knockout studies in mice suggest that it is required for hematopoiesis and maintenance of the developing vascular network. This ge…
ATF4P3	643159	https://www.ncbi.nlm.nih.gov/gene/643159	activating transcription factor 4 pseudogene 3	788	ATF4C	pseudo	NA
PNPLA2	57104	https://www.ncbi.nlm.nih.gov/gene/57104	patatin like phospholipase domain containing 2	30802	ATGL; TTS2; PEDF-R; FP17548; TTS-2.2; iPLA2zeta; 1110001C14Rik	protein coding	This gene encodes an enzyme which catalyzes the first step in the hydrolysis of triglycerides in adipose tissue. Mutations in this gene are associated with neutral lipid storage disease with myopathy. [provided by RefSeq, Jul 2010]
PDLIM7	9260	https://www.ncbi.nlm.nih.gov/gene/9260	PDZ and LIM domain 7	22958	LMP1; LMP3	protein coding	The protein encoded by this gene is representative of a family of proteins composed of conserved PDZ and LIM domains. LIM domains are proposed to function in protein-protein recognition in a variety of contexts including gene transcription and development and in cytoskeletal interaction. The LIM domains of this protein bind to protein kinases, whereas the PDZ domain binds to actin filaments. The …
CYTH2	9266	https://www.ncbi.nlm.nih.gov/gene/9266	cytohesin 2	9502	ARNO; CTS18; PSCD2; SEC7L; PSCD2L; CTS18.1; Sec7p-L; Sec7p-like; cytohesin-2	protein coding	The protein encoded by this gene is a member of the PSCD family. Members of this family have identical structural organization that consists of an N-terminal coiled-coil motif, a central Sec7 domain, and a C-terminal pleckstrin homology (PH) domain. The coiled-coil motif is involved in homodimerization, the Sec7 domain contains guanine-nucleotide exchange protein (GEP) activity, and the PH domain…
DNAJC27-AS1	729723	https://www.ncbi.nlm.nih.gov/gene/729723	DNAJC27 antisense RNA 1	42943	NA	ncRNA	NA
SIMALR	105378020	https://www.ncbi.nlm.nih.gov/gene/105378020	suppressor of inflammatory macrophage apoptosis lncRNA	53554	ncRNA	ncRNA	NA
