# Supplementary material for: Multidimensional cfRNA response modeling identifies a 5-gene pair signature for high-robust pulmonary tuberculosis diagnosis
Source: iScience. 2026 Feb 28;29(4):115178. doi: 10.1016/j.isci.2026.115178 (PMC12995876; doi:10.1016/j.isci.2026.115178)
Supplement: Table S5. The importance ranking of pulmonary tuberculosis-related genes based on four methods [file mmc5.xlsx]

## Sheet: Sheet1
Table S5: The importance ranking of pulmonary tuberculosis-related genes based on four methods.
MIC	GBDT	Relief	FDR_value
MPO	FCGR1A	BNIP3L	GBP5
GBP5	SERPING1	FCGR1A	MPO
FCGR1A	BNIP3L	CD274	IFITM3
SOCS3	CTSW	GBP5	GBP1
GBP1	MARCO	MARCO	FCGR1A
SERPING1	GBP5	FCER1G	PRTN3
FCGR3B	MPO	SERPING1	BATF2
IFITM3	C1QC	IFITM3	MARCO
PRTN3	C3AR1	MPO	SERPING1
IFIT3	CD274	AIM2	ELANE
C1QC	ELANE	BATF2	CTSG
CEBPE	FCGR3B	GBP1	C1QC
ELANE	CRP	MCEMP1	IFIT3
STAT1	GBP4	PRTN3	FCGR3B
C1QB	S100A12	CTSG	CEBPE
MARCO	IFITM3	C1QB	AZU1
TRAFD1	GBP6	CEBPE	STAT1
BATF2	IFITM2	C1QC	GBP2
CTSG	FCER1G	GBP6	C1QB
GBP4	S100A8	ELANE	DEFA4
IRF1	DEFA4	TRAFD1	S100A9
CTSW	TRAFD1	C3AR1	SOCS3
C3AR1	AIM2	IL27	S100A8
IL18	AZU1	IFITM2	GBP4
BNIP3L	BATF2	SOCS1	SOCS1
CD274	C1QB	CRP	FCER1G
IL27	STAT3	DEFA4	CTSW
GBP6	IFIT3	AZU1	AIM2
AZU1	CTSG	PGLYRP1	CD274
S100A8	SOCS3	SOCS3	MCEMP1
DEFA4	STAT1	FCGR3B	NCF1
NCF1	GBP2	CTSW	TRAFD1
CRP	IL18	STAT1	IFIT2
S100A12	NCF1	S100A8	STAT3
GBP2	PGLYRP1	SFTPA2	SFTPA2
PGLYRP1	SOCS1	S100A9	IL18
S100A9	GBP1	IRF1	CRP
STAT3	S100A9	S100A12	PGLYRP1
SOCS1	MCEMP1	GBP2	IL27
MCEMP1	IRF1	IFIT2	C3AR1
IFIT2	IL27	GBP4	IRF1
FCER1G	PRTN3	IFIT3	GBP6
IFITM2	CEBPE	IL18	BNIP3L
SFTPA2	IFIT2	STAT3	IFITM2
AIM2	SFTPA2	NCF1	S100A12
