# Supplementary material for: Multidimensional cfRNA response modeling identifies a 5-gene pair signature for high-robust pulmonary tuberculosis diagnosis
Source: iScience. 2026 Feb 28;29(4):115178. doi: 10.1016/j.isci.2026.115178 (PMC12995876; doi:10.1016/j.isci.2026.115178)
Supplement: Table S6. Gene-pair threshold selection and comparison of feature numbersur methods [file mmc6.xlsx]

## Sheet: Sheet1
Table S6: Gene-pair threshold selection and comparison of feature numbersur methods.
Threshold value	The number of gene pairs
0.7	1
0.65	7
0.6	102
0.55	569
0.5	2317
