# Supplementary material for: Multidimensional cfRNA response modeling identifies a 5-gene pair signature for high-robust pulmonary tuberculosis diagnosis
Source: iScience. 2026 Feb 28;29(4):115178. doi: 10.1016/j.isci.2026.115178 (PMC12995876; doi:10.1016/j.isci.2026.115178)
Supplement: Table S7. Reverse gene pairs [file mmc7.xlsx]

## Sheet: Sheet1
Table S7: Reverse gene pairs.
Small_gene	Big_gene	diff_ratio
GBP5	SERINC1	0.7051189617880317
GBP2	UACA	0.6935832732516223
GBP5	SAMD9	0.6760394136024994
GBP5	DPYSL2	0.6717135304013457
GBP5	RHOB	0.6640230713770727
GBP5	ZFAND5	0.65465032444124
GBP5	UTP3	0.6503244412400865
