# Supplementary material for: Multidimensional cfRNA response modeling identifies a 5-gene pair signature for high-robust pulmonary tuberculosis diagnosis
Source: iScience. 2026 Feb 28;29(4):115178. doi: 10.1016/j.isci.2026.115178 (PMC12995876; doi:10.1016/j.isci.2026.115178)
Supplement: Table S8. The importance ranking of reverse gene pairs based on four methods [file mmc8.xlsx]

## Sheet: Sheet1
Table S8: The importance ranking of reverse gene pairs based on four methods.
MIC	GBDT	Relief	Score
GBP5|SERINC1	GBP5|SERINC1	GBP2|UACA	GBP5|SERINC1
GBP2|UACA	GBP5|SAMD9	GBP5|ZFAND5	GBP2|UACA
GBP5|SAMD9	GBP5|RHOB	GBP5|SAMD9	GBP5|SAMD9
GBP5|ZFAND5	GBP5|UTP3	GBP5|SERINC1	GBP5|DPYSL2
GBP5|DPYSL2	GBP5|ZFAND5	GBP5|RHOB	GBP5|RHOB
GBP5|RHOB	GBP2|UACA	GBP5|DPYSL2	GBP5|ZFAND5
GBP5|UTP3	GBP5|DPYSL2	GBP5|UTP3	GBP5|UTP3
