# Supplementary material for: Multidimensional cfRNA response modeling identifies a 5-gene pair signature for high-robust pulmonary tuberculosis diagnosis
Source: iScience. 2026 Feb 28;29(4):115178. doi: 10.1016/j.isci.2026.115178 (PMC12995876; doi:10.1016/j.isci.2026.115178)
Supplement: Table S9. Functional annotation of the 6 unique genes in the 5-gene pair model [file mmc9.xlsx]

## Sheet: Sheet1
Table S9: Functional annotation of the 6 unique genes in the 5-gene pair model.
Gene	Full Name	Biological function and role
GBP5	Guanylate Binding Protein 5	Belongs to the TRAFAC class dynamin-like GTPase superfamily. The encoded protein acts as an activator of NLRP3 inflammasome assembly and has a role in innate immunity and inflammation.
SERINC1	Serine Incorporator 1	Predicted to be involved in membrane biogenesis; phosphatidylserine metabolic process; and sphingolipid metabolic process.
SAMD9	Sterile Alpha Motif Domain Containing 9	Facilitates endosomal fusion and vesicle trafficking; involved in regulating cell proliferation and apoptosis.
RHOB	Ras Homolog Family Member B	A small GTPase that regulates protein trafficking, endosome organization, and apoptosis; plays a role in cytokine secretion and cell adhesion.
ZFAND5	Zinc Finger AN1-Type Containing 5	Involved in proteasome-mediated protein degradation; plays a key role in the NF-kappa-B signaling pathway and the regulation of inflammatory responses.
UTP3	UTP3 Small Subunit Processome Component	Involved in ribosomal small subunit biogenesis; involved in ribosome biogenesis and metabolic stress response.
