# Supplementary material for: Multidimensional cfRNA response modeling identifies a 5-gene pair signature for high-robust pulmonary tuberculosis diagnosis
Source: iScience. 2026 Feb 28;29(4):115178. doi: 10.1016/j.isci.2026.115178 (PMC12995876; doi:10.1016/j.isci.2026.115178)
Supplement: Table S10. Performance and confusion matrices of the 5-gene pair model across the independent validation [file mmc10.xlsx]

## Sheet: Sheet1
Table S10: Performance and confusion matrices of the 5-gene pair model across the independent validation.
		Predicated
		non-PTB	PTB
TRUE	non-PTB	21	4
	PTB	0	35
Metric	Value	95% CI
ACC	0.933	0.867-0.983
MCC	0.868	c
Precision	0.897	0.795-0.978
SN	1	0.900-1.000
SP	0.84	0.639-0.955
F1	0.946	0.886-0.989
AUC	0.947	0.873-1.000
