# Supplementary material for: Multidimensional cfRNA response modeling identifies a 5-gene pair signature for high-robust pulmonary tuberculosis diagnosis
Source: iScience. 2026 Feb 28;29(4):115178. doi: 10.1016/j.isci.2026.115178 (PMC12995876; doi:10.1016/j.isci.2026.115178)
Supplement: Table S11. Performance and confusion matrices of the 5-gene pair model across countries [file mmc11.xlsx]

## Sheet: Sheet1
Table S11: Performance and confusion matrices of the 5-gene pair model across countries.
Uganda					Vietnam					Philippines
		Predicated					Predicated					Predicated
		non-PTB	PTB				non-PTB	PTB				non-PTB	PTB
TRUE	non-PTB	34	10		TRUE	non-PTB	2	1		TRUE	non-PTB	5	0
	PTB	2	57			PTB	1	6			PTB	1	2
Country	AUC	95% CI
Uganda	0.943	0.896-0.982
Vietnam	0.952	0.760-1.000
Philippines	1	1.000-1.000
